# Supplementary material for: New insights from Norwegian and Swedish sports coaches' employment, practices, and beliefs during the first COVID-19 restriction period
Source: Front Sports Act Living. 2023 Oct 27;5:1277228. doi: 10.3389/fspor.2023.1277228 (PMC10641774; doi:10.3389/fspor.2023.1277228)
Supplement: Supplementary file 4 [file Datasheet4.xlsx]

## Sheet: Data
Your current place or residence (where you are or have been coaching during the Covid-19 pandemic).	What is your sex?	What’s your Sport? (the primary sport you coach in)	Sport location	Sport Type	Do you coach athletes who are able-bodied or disabled?	Are you? (please select one option)	How was your job position (as a coach) affected by the Covid-19 pandemic?	How many years have you been coaching (regularly for) your sport?	How many individual athletes (not including team sport athletes) do you coach?	How many teams of athletes (not including athletes competing individually) do you coach?	What is/are your coaching qualification/s?	Are you currently in lock-down/have restricted movement due to the Covid-19 pandemic?	How has the Covid-19 pandemic situation affected the athlete(s) you are responsible for in terms of daily training quality?	How has the Covid-19 pandemic situation affected the athlete(s) you are responsible for in terms of relationships within the team (including supporting staff etc.)?	How has the Covid-19 pandemic situation affected the athletes(s) you are responsible for in terms of maintaining/finding motivation to train?	How concerned are you that your athletes have not maintained their training during the Covid-19 pandemic?	How do you think the restrictions caused by the Covid-19 pandemic affects/affected the skill development of your athletes?	How do you perceive that your relationship with your athletes have been affected during the Covid-19 pandemic?	How do/did you communicate with your athletes before the Covid-19 pandemic? (tick all that applies)	How do/did you communicate with your athletes during the Covid-19 pandemic?	How often did you communicate with your athletes before the Covid-19 pandemic?	How often did you communicate with your athletes during the Covid-19 pandemic?	Who is prescribing / prescribed the training program during the Covid-19 pandemic?	Which methods have you used to provide your athletes with training programmes/inspiration during the Covid-19 pandemic?	How do/did you monitor your athletes’ training during the Covid-19 pandemic?	In your coaching role, who has been your main support/sparring partners during the Covid-19 pandemic?
Norway	Male	Friidrett	Either	Individual	Able-bodied	Professional	Home office	2	0	0	Bachelor	Yes	3	2	3	1	3	2	Email, Phone, Social media, In person,	Email, phone, Social media,	Once/week	Once/week	Other coach/expert	Email,	Email/Phone,	Federation,
Norway	Male	Orientering	Outdoor	Individual	Able-bodied	Professional	Home office	3	4	0	None	Yes	3	2	3	1	3	3	Online video, Phone, Social media, In person,	Online video, phone, Social media,	2-3 times/week	2-3 times/week	Own program	Other	Online diary, Email/Phone,	Partner/family, Coach,
Norway	Male	Svømming	Indoor	Individual	Both	Professional	Home office	42	14	0	Master	No	4	3	4	2	4	4	Email, Online video, Phone, In person,	Email, Online video, phone, In person,	Once/day	4-6 times/week	Combination	Email, Existing online videos, Online tools, Own videos,	Online diary, Email/Phone,	AthletesPartner/family, Friend (not-Coach), Federation, Coach,
Norway	Male	Sailing	Outdoor	Mix/Unclear	Able-bodied	Professional	Furloughed	22	2	5	Master	No	2	2	2	5	2	2	Email, Phone, Social media, In person,	Email, Online video,	Once/week	Less	Other coach/expert	Online tools,	Online diary, Email/Phone,	Partner/family, Friend (not-Coach), Coach,
Norway	Male	Alpint	Outdoor	Individual	Para	Professional	Furloughed	34	5	0	Master	No	3	3	3	1	3	3	Email, Phone, Social media, In person,	Email, phone, Social media,	Multiple	2-3 times/week	Coach	Email, Online tools,	Online diary,	Coach,
Norway	Female	Orientering	Outdoor	Individual	Able-bodied	Professional	Home office	1	3	0	Certificate	No	4	3	2	1	3	3	Email, Phone, Social media, In person,	Online video, Social media,	2-3 times/week	4-6 times/week	Combination	Existing online videos, Online tools, Own videos,	Online diary, Smart technology,	Partner/family, Coach,
Norway	Male	Langrenn	Outdoor	Individual	Able-bodied	Professional	Home office	8	30	0	Master	No	4	4	2	1	4	3	Email, Phone, Social media, In person,	Email, Online video, phone, Social media, In person,	Multiple	4-6 times/week	Own program	Online tools,	Online diary, Email/Phone,	AthletesFriend (not-Coach), Coach,
Norway	Male	ski alpint	Outdoor	Individual	Able-bodied	Professional	Home office	7	29	0	Official	No	4	5	2	4	4	5	Phone, Social media, In person,	Email, Online video, Social media,	Multiple	2-3 times/week	Coach	Email, Existing online videos,	Online diary, Email/Phone,	AthletesFriend (not-Coach), Coach,
Norway	Male	Kombinert	Outdoor	Individual	Able-bodied	Professional	Furloughed	2	6	0	Bachelor	No	5	5	5	1	5	5	Email, Phone, Social media, In person,	Email, Online video, phone, Social media, In person,	Multiple	Once/day	Coach	Email, Existing online videos, Online tools,	Online diary, Email/Phone,	Federation,
Norway	Male	Triatlon	Outdoor	Individual	Able-bodied	Professional	Home office	9	8	0	Bachelor	Yes	4	3	4	1	4	4	Email, Online video, Phone, Social media, In person,	Email, Online video, phone, Social media,	Once/day	Once/day	Coach	Online tools,	Online diary, Smart technology, Email/Phone,	AthletesPartner/family, Friend (not-Coach),
Norway	Male	Ishockey	Either	Team	Able-bodied	Semi-professional	Home office	25	0	60	Bachelor	No	3	2	2	3	3	3	Online video, Social media,	Online video,	4-6 times/week	2-3 times/week	Combination	Existing online videos, Online tools,	Smart technology,	None,
Norway	Male	Seiling	Outdoor	Mix/Unclear	Able-bodied	Professional	Home office	15	8	0	Bachelor	Yes	4	3	2	4	2	3	In person,	Email, Online video, phone, Social media,	Once/day	2-3 times/week	Coach	Email,	Online diary,	Partner/family,
Norway	Male	Håndball	Indoor	Individual	Able-bodied	Professional	Home office	20	0	40	Official	Never	2	3	2	4	2	3	Social media, In person,	Online video, phone, Social media,	Multiple	4-6 times/week	Coach	Online tools,	Online diary,	None,
Norway	Female	Ridning	Either	Individual	Both	Professional	Home office	25	8	0	Official	No	3	3	2	2	3	3	Email, Online video, Phone, Social media, In person,	Email, Online video, phone, Social media,	4-6 times/week	Multiple	Own program	Email, Existing online videos,	Email/Phone,	Partner/family,
Norway	Male	Sprangridning	Either	Individual	Able-bodied	Professional	Furloughed	20	40	5	Official	No	3	4	3	3	4	3	Email, Phone, Social media, In person,	Online video, phone,	Once/day	Once/week	Combination	Existing online videos, Online tools,	Email/Phone,	Partner/family, Federation,
Norway	Male	Styrkeløft	Indoor	Individual	Able-bodied	Professional	Home office	15	25	0	Master	Yes	2	1	2	3	2	2	Email, Social media, In person,	Email, phone, Social media,	2-3 times/week	Once/week	Coach	Email, Existing online videos, Own videos,	Online diary, Email/Phone,	None,
Norway	Male	Sprangridning	Either	Individual	Able-bodied	Professional	Furloughed	20	50	1	Master	No	4	3	4	3	3	4	Email, Phone, Social media,	Email, phone, Social media,	Once/day	2-3 times/week	Own program	Existing online videos,	Email/Phone,	AthletesFederation,
Norway	Male	Alpint	Outdoor	Individual	Able-bodied	Professional	Furloughed	30	3	0	Bachelor	Yes	3	2	4	1	2	4	Email, Phone, Social media, In person,	phone, Social media,	2-3 times/week	2-3 times/week	Other coach/expert	Email,	Online diary, Email/Phone,	AthletesPartner/family,
Norway	Male	Langrenn	Outdoor	Individual	Able-bodied	Professional	Home office	1	4	0	Bachelor	Yes	3	3	2	1	3	3	Phone, Social media, In person,	Online video, phone, Social media,	2-3 times/week	Once/week	Combination	None,	Online diary, Email/Phone,	AthletesPartner/family,
Norway	Female	Svømming	Indoor	Individual	Both	Professional	Furloughed	5	20	0	Bachelor	No	3	3	4	2	3	3	Social media, In person,	Online video, phone, Social media,	Once/day	2-3 times/week	Combination	Social media,	Online diary, Email/Phone,	None,
Norway	Male	Ski Hopp	Outdoor	Mix/Unclear	Able-bodied	Professional	Home office	25	8	0	Master	No	3	4	3	2	4	5	Phone, Social media, In person,	Online video, phone, Social media,	2-3 times/week	4-6 times/week	Combination	Online tools,	Online/Social media,	AthletesPartner/family, Federation, Coach,
Norway	Female	Orientering	Outdoor	Individual	Able-bodied	Professional	Home office	30	9	0	Master	Yes	3	2	3	2	3	3	Email, Online video, Phone, Social media, In person,	Online video, phone, Social media,	Once/week	2-3 times/week	Combination	Email, Online tools, Own videos,	Online diary,	None,
Norway	Male	Ridesport	Either	Individual	Able-bodied	Professional	Furloughed	40	25	0	Official	No	4	3	3	2	3	3	In person,	Social media, In person,	Once/week	Less	Own program	None,	Email/Phone,	Partner/family,
Norway	Male	Sykling	Outdoor	Individual	Able-bodied	Professional	Home office	10	11	0	Bachelor	Yes	4	3	2	2	3	4	Online video, Phone, Social media, In person,	Online video, phone, Social media, In person,	2-3 times/week	2-3 times/week	Combination	Existing online videos, Online tools, Own videos,	Online diary, Smart technology,	Friend (not-Coach), Coach,
Norway	Male	Styrkeløft	Indoor	Individual	Able-bodied	Volunteer	Home office	2	3	0	Official	Never	2	3	2	4	4	3	Email, Phone, Social media, In person,	phone, Social media, In person,	Multiple	2-3 times/week	Combination	Email, Own videos,	Online diary, Email/Phone,	None,
Norway	Male	Sprangridning	Either	Individual	Able-bodied	Professional	No training	40	30	1	Official	No	3	4	3	1	3	4	Phone, Social media, In person,	phone, Social media, In person,	Multiple	2-3 times/week	Coach	Email,	Email/Phone,	Partner/family,
Norway	Female	Skiskyting	Outdoor	Individual	Able-bodied	Professional	Home office	15	9	0	Bachelor	No	4	3	4	2	4	4	Email, Phone, Social media, In person,	Email, Online video, phone, Social media,	Once/day	2-3 times/week	Combination	Email, Existing online videos,	Online diary, Email/Phone,	AthletesPartner/family,
Norway	Male	Styrkeløft	Indoor	Individual	Able-bodied	Semi-professional	Home office	5	15	0	Official	Yes	3	2	2	1	3	3	Email, Phone, Social media, In person,	Email, phone, Social media, In person,	4-6 times/week	2-3 times/week	Combination	Email, Existing online videos, Online tools,	Online diary, Email/Phone,	Partner/family, Friend (not-Coach),
Norway	Female	Dans, Freestyle	Indoor	Team	Both	Semi-professional	Reduced workload	12	20	0	Certificate	Yes	2	3	2	4	2	4	Social media, In person,	Email, Online video, Social media,	2-3 times/week	Once/week	Combination	Online tools, Own videos,	Email/Phone,	AthletesCoach,
Norway	Female	Dans	Indoor	Team	Able-bodied	Semi-professional	Furloughed	30	60	0	Certificate	No	3	2	3	4	3	3	In person,	Online video, Social media,	2-3 times/week	Once/week	Combination	Online tools,	Online/Social media,	Coach,
Norway	Female	Dans	Indoor	Team	Able-bodied	Semi-professional	Furloughed	20	30	0	Certificate	Yes	3	1	2	4	3	3	Social media, In person,	Social media,	4-6 times/week	2-3 times/week	Own program	Existing online videos, Own videos,	Email/Phone,	None,
Norway	Male	Hopp	Indoor	Mix/Unclear	Able-bodied	Professional	Home office	17	12	0	Bachelor	No	4	3	4	2	4	4	Email, Phone, Social media, In person,	Online video, phone, Social media,	Multiple	2-3 times/week	Combination	Existing online videos, Online tools, Own videos,	Online diary, Email/Phone,	AthletesCoach,
Norway	Male	Bordtennis	Indoor	Individual	Both	Professional	Furloughed	20	25	0	Bachelor	No	1	3	3	2	3	3	Email, Phone, Social media, In person,	Email, phone, Social media,	2-3 times/week	2-3 times/week	Combination	Online tools,	Online diary, Email/Phone,	Partner/family,
Norway	Male	Curling	Indoor	Team	Para	Professional	Home office	5	0	1	Certificate	Yes	1	1	2	5	2	4	Email, Phone, In person,	Email, Online video, phone,	Less	Once/week	Own program	None,	Email/Phone,	Partner/family, Federation,
Norway	Male	kombinert	Outdoor	Individual	Able-bodied	Professional	Furloughed	3	4	0	Bachelor	Yes	3	2	3	1	3	3	Phone, Social media, In person,	Online video,	Once/day	Less	Combination	Email, None,	Online diary,	Partner/family,
Norway	Male	Kombinert	Outdoor	Individual	Able-bodied	Professional	Furloughed	12	7	0	Master	Yes	2	2	5	1	3	3	Email, Online video, Phone, Social media, In person,	Email, Online video, phone, Social media,	4-6 times/week	Once/week	Combination	Email, Online tools,	Online diary, Email/Phone,	Partner/family, Coach,
Norway	Male	Multisport	Other	Individual	Able-bodied	Professional	Home office	16	20	40	Master	No	2	2	2	4	3	5	Email, Social media, In person,	Email, Online video, phone, Social media,	2-3 times/week	4-6 times/week	Combination	Existing online videos, Online tools, Own videos,	Online diary, Smart technology, Email/Phone,	Partner/family, Coach,
Norway	Female	Sportsdans	Indoor	Team	Able-bodied	Semi-professional	Furloughed	32	40	0	Bachelor	Yes	1	2	1	4	1	4	Online video, Phone, Social media, In person,	Email, Online video, phone, Social media,	Once/day	2-3 times/week	Combination	Existing online videos, Online tools, Own videos,	Email/Phone,	AthletesPartner/family,
Norway	Male	Langrenn	Outdoor	Individual	Able-bodied	Professional	Furloughed	5	10	0	Bachelor	Yes	4	3	4	1	3	3	Email, Online video, Phone, Social media, In person,	Email, Online video, phone, Social media, In person,	4-6 times/week	2-3 times/week	Combination	Email, Online tools,	Online diary,	Federation,
Norway	Male	Langrenn	Outdoor	Individual	Able-bodied	Professional	Home office	4	12	0	Master	Yes	3	3	3	3	3	3	Online video, Phone, Social media, In person,	Online video, phone, Social media, In person,	4-6 times/week	4-6 times/week	Combination	Existing online videos, Online tools, Own videos,	Online diary, Smart technology, Email/Phone,	AthletesCoach,
Norway	Male	Langrenn	Outdoor	Individual	Able-bodied	Semi-professional	Home office	12	9	0	Bachelor	Yes	3	4	2	2	4	4	Email, Phone, Social media, In person,	Email, Online video, phone, Social media,	4-6 times/week	4-6 times/week	Combination	Email, Existing online videos, Online tools,	Online diary, Email/Phone,	AthletesPartner/family, Coach,
Norway	Female	Alpint	Outdoor	Individual	Para	Professional	Furloughed	2	6	0	Official	Yes	3	3	2	4	4	3	Email, Phone, Social media, In person,	Email, Online video, phone, Social media,	4-6 times/week	2-3 times/week	Coach	Email, Existing online videos, Online tools,	Online diary,	AthletesPartner/family, Friend (not-Coach), Coach,
Norway	Female	Langrenn	Outdoor	Individual	Able-bodied	Professional	Home office	12	14	0	Bachelor	No	3	3	3	3	2	3	Social media, In person,	Online video, Social media,	4-6 times/week	2-3 times/week	Own program	Online tools,	Online diary,	Coach,
Norway	Male	Langrenn	Outdoor	Individual	Able-bodied	Volunteer	Furloughed	13	15	0	Bachelor	No	3	3	3	3	2	3	Email, Social media, In person,	Email, phone,	2-3 times/week	2-3 times/week	Own program	Email,	Online diary, Email/Phone,	AthletesPartner/family,
Norway	Male	Langrenn	Outdoor	Individual	Able-bodied	Semi-professional	Home office	30	35	0	Official	No	4	3	4	1	4	3	Social media, In person,	Online video, phone,	2-3 times/week	Once/week	Own program	Online tools,	Online diary,	AthletesCoach,
Norway	Male	Langrenn	Outdoor	Individual	Able-bodied	Professional	Home office	28	14	0	Master	Yes	4	3	4	2	3	4	Email, Phone, Social media, In person,	Email, Online video, phone, Social media,	4-6 times/week	Multiple	Combination	Email, Existing online videos, Online tools, Own videos,	Online diary, Smart technology,	Partner/family, Coach,
Norway	Female	Langrenn	Outdoor	Individual	Able-bodied	Professional	Home office	4	9	0	Bachelor	No	3	3	3	1	3	3	Phone, Social media, In person,	Online video, phone, Social media,	2-3 times/week	2-3 times/week	Own program	Existing online videos, Online tools,	Online diary,	Partner/family,
Norway	Female	Langrenn	Outdoor	Individual	Both	Volunteer	Other	6	25	0	Bachelor	Yes	3	4	3	2	2	3	In person,	Online video, Social media, In person,	4-6 times/week	2-3 times/week	Combination	Social media,	Online diary,	Coach,
Norway	Male	Langrenn	Outdoor	Individual	Able-bodied	Semi-professional	Home office	2	7	0	Master	No	3	3	2	1	3	2	Email, Social media, In person,	Online video, Social media,	2-3 times/week	Once/week	Combination	Email, Online tools,	Online diary, Email/Phone,	Partner/family, Friend (not-Coach),
Norway	Male	Langrenn	Outdoor	Individual	Able-bodied	Professional	As usual	10	30	0	Master	No	4	3	4	1	3	3	Email, Online video, Phone, Social media, In person,	Email, Online video, phone, Social media, In person,	4-6 times/week	2-3 times/week	Combination	Email, Existing online videos, Online tools,	Online diary, Smart technology, Email/Phone,	AthletesPartner/family, Coach,
Norway	Male	Langrenn	Outdoor	Individual	Able-bodied	Professional	As usual	12	6		Master	No	3	3	4	1	3	3	Email, Phone, Social media, In person,	Email, Online video, phone, Social media, In person,	2-3 times/week	2-3 times/week	Combination	Email, Existing online videos, Online tools,	Online diary, Smart technology, Email/Phone,	AthletesPartner/family, Federation, Coach,
Norway	Male	Ishockey	Either	Team	Able-bodied	Professional	Home office	26	0	44	Official	No	2	3	2	4	3	4	Email, Online video, Social media, In person,	Email, Online video, phone, Social media,	Multiple	4-6 times/week	Coach	Email, Existing online videos, Online tools,	Online diary, Email/Phone,	Partner/family, Federation, Coach,
Norway	Male	Langrenn og skiskyting	Outdoor	Individual	Able-bodied	Volunteer	Furloughed	9	15	0	Official	No	2	2	1	4	2	3	Email, Online video, Phone, Social media, In person,	Email, Online video, phone, Social media,	4-6 times/week	Once/week	Combination	Email,	Smart technology, Email/Phone,	AthletesCoach,
Norway	Male	Langrenn	Outdoor	Individual	Both	Professional	Furloughed	4	6	0	Master	Yes	4	3	3	1	4	4	Email, Phone, Social media, In person,	Email, Online video, phone, Social media,	2-3 times/week	2-3 times/week	Combination	Email, Existing online videos, Online tools,	Online diary, Email/Phone,	Partner/family, Federation, Coach,
Norway	Male	Sjakk	Indoor	Individual	Both	Professional	Home office	21	15	0	None	No	3	3	2	4	2	3	Email, Online video, Social media,	Email, Online video, Social media,	4-6 times/week	4-6 times/week	Combination	Online tools,	Online/Social media,	Athletes
Norway	Female	Dans	Indoor	Team	Both	Professional	Home office	20	30	0	Bachelor	No	3	2	2	4	3	3	Email, Phone, Social media, In person,	Online video, phone, Social media,	Multiple	Multiple	Coach	Email, Existing online videos, Online tools, Own videos,	Online diary,	Athletes
Norway	Male	Basketball	Indoor	Team	Able-bodied	Volunteer	Furloughed	3	0	1	PhD	No	2	2	4	4	2	2	Email, Social media,	Social media,	Once/week	Once/week	Combination	Existing online videos, Own videos,	Online/Social media,	None,
Norway	Male	Hockey	Either	Team	Able-bodied	Professional	Home office	20	0	32	Bachelor	Yes	3	2	3	2	3	3	Online video, Phone, Social media, In person,	Email, Online video, phone, Social media,	Multiple	2-3 times/week	Coach	Email, Existing online videos, Online tools, Own videos,	Online diary,	Athletes
Norway	Female	Skiskyting	Outdoor	Individual	Able-bodied	Professional	Lost job	8	0	0	Bachelor	Yes	1	1	2	5	1	1	In person,	Online video,	Multiple	Less	Other	None,	None	Other
Norway	Male	Alpint	Outdoor	Individual	Able-bodied	Professional	Furloughed	10	12	0	Bachelor	No	3	4	4	4	2	3	Email, Phone, Social media, In person,	Email, phone, Social media, In person,	Once/day	Once/day	Coach	Email, Existing online videos, Online tools, Own videos,	Online diary,	Partner/family, Friend (not-Coach), Coach,
Norway	Male	Langrenn	Outdoor	Individual	Able-bodied	Other	Home office	18	13	0	Bachelor	No	4	2	3	1	4	2	Social media, In person,	Email, Online video, phone, Social media,	Multiple	2-3 times/week	Combination	Email, Existing online videos, Online tools, Own videos,	Online diary, Smart technology, Email/Phone,	Friend (not-Coach), Coach,
Norway	Male	Sykkel	Outdoor	Individual	Able-bodied	Professional	Home office	15	17	0	Bachelor	No	4	3	4	1	4	4	Email, Online video, Phone, Social media, In person,	Email, Online video, phone, Social media, In person,	Once/day	4-6 times/week	Coach	Online tools,	Online diary, Smart technology,	AthletesPartner/family, Coach,
Norway	Female	Triatlon	Outdoor	Individual	Able-bodied	Volunteer	As usual	6	1	0	Bachelor	Never	3	3	3	1	3	3	Email, Phone, Social media, In person,	Email, phone, Social media, In person,	Once/week	2-3 times/week	Other coach/expert	In person,	Email/Phone,	None,
Norway	Female	Kunstløp	Indoor	Mix/Unclear	Able-bodied	Professional	Furloughed	27	20	0	Bachelor	Never	4	4	5	2	3	4	Social media, In person,	Online video, phone, Social media, In person,	4-6 times/week	4-6 times/week	Combination	Online tools,	Email/Phone,	AthletesPartner/family,
Norway	Female	Sykling	Outdoor	Individual	Both	Professional	Home office	14	30	0	Bachelor	No	3	3	2	2	3	4	Phone, Social media, In person,	Online video, phone, Social media, In person,	4-6 times/week	4-6 times/week	Coach	Existing online videos,	Online diary,	AthletesCoach,
Norway	Male	Skiskyting	Outdoor	Individual	Able-bodied	Professional	Furloughed	6	6	0	Bachelor	Yes	3	2	3	1	3	3	Email, Online video, Phone, Social media, In person,	Email, Online video, phone, Social media, In person,	2-3 times/week	2-3 times/week	Combination	Online tools,	Online diary, Email/Phone,	AthletesPartner/family, Federation, Coach,
Norway	Male	Langrenn	Outdoor	Individual	Able-bodied	Professional	Furloughed	10	10	0	Bachelor	No	3	3	4	1	4	3	Email, Phone, Social media, In person,	Email, Online video, phone, Social media, In person,	Once/week	2-3 times/week	Combination	Email, Existing online videos, Online tools, Own videos,	Online diary, Email/Phone,	Coach,
Norway	Male	Orientering	Outdoor	Individual	Able-bodied	Volunteer	Home office	15	4	0	Bachelor	Never	3	2	2	2	3	3	Online video, Phone, Social media, In person,	Online video, phone, Social media,	Once/week	Once/week	Own program	phone,	Online diary, Email/Phone,	None,
Norway	Male	Alpint	Outdoor	Individual	Able-bodied	Semi-professional	Home office	20	12	0	Bachelor	No	3	2	4	2	4	3	Email, Social media, In person,	Email, Social media,	2-3 times/week	Once/week	Combination	Email, Existing online videos,	Email/Phone,	AthletesCoach,
Norway	Male	Langrenn	Outdoor	Individual	Able-bodied	Semi-professional	Home office	16	10	0	Master	No	3	3	3	2	2	3	Email, Social media, In person,	Email, Online video, phone, Social media,	2-3 times/week	Less	Combination	Existing online videos, Online tools,	Online diary, Email/Phone,	AthletesCoach,
Norway	Male	Ski	Outdoor	Individual	Able-bodied	Professional	Furloughed	20	20	0	Bachelor	Yes	4	4	2	2	4	3	Email, Phone, Social media, In person,	Email, Online video, phone, Social media, In person,	Multiple	Multiple	Combination	Email,	Online diary, Email/Phone,	Partner/family,
Norway	Male	Boksing	Indoor	Individual	Able-bodied	Professional	As usual	1	25	0	Official	Yes	4	3	4	2	3	3	Phone, Social media, In person,	phone, Social media, In person,	Multiple	Once/day	Coach	Existing online videos,	Online diary,	AthletesPartner/family,
Norway	Male	Skøyter	Indoor	Individual	Both	Semi-professional	Home office	2	20	0	Bachelor	No	3	2	2	3	3	4	Phone, Social media, In person,	Email, Online video, phone, Social media,	Once/week	4-6 times/week	Coach	Email, Existing online videos, Own videos,	Online diary, Email/Phone,	Partner/family, Friend (not-Coach),
Norway	Male	Svømming	Indoor	Individual	Able-bodied	Professional	Other	12	15	0	Certificate	Yes	3	3	3	2	3	3	Email, Phone, Social media, In person,	Email, phone, Social media,	Multiple	Less	Combination	Email, Existing online videos,	Online diary, Email/Phone,	Partner/family,
Norway	Male	Skøyter hurtigløp	Indoor	Individual	Able-bodied	Volunteer	As usual	8	10	1	Official	No	4	4	4	2	3	4	Social media,	Social media,	4-6 times/week	2-3 times/week	Other coach/expert	Existing online videos,	Online/Social media,	Coach,
Norway	Male	Boksing	Indoor	Individual	Able-bodied	Volunteer	Home office	15	3	1	Official	Yes	2	3	4	1	3	3	Online video, Phone, Social media, In person,	Online video, Social media, In person,	Once/day	Once/day	Coach	Existing online videos,	Online diary, Email/Phone,	AthletesPartner/family, Friend (not-Coach),
Norway	Male	Langrenn	Outdoor	Individual	Able-bodied	Volunteer	As usual	2	20	0	Master	No	4	3	4	1	3	3	Social media, In person,	Social media, In person,	2-3 times/week	2-3 times/week	Coach	None,	As usual/in person,	None,
Norway	Female	Langrenn	Outdoor	Individual	Both	Professional	Home office	5	60	0	Official	Yes	4	4	2	3	4	3	Email, Social media, In person,	Email, Online video, phone, Social media,	2-3 times/week	4-6 times/week	Combination	Email, Existing online videos, Online tools,	Online diary, Email/Phone,	Partner/family, Coach,
Norway	Male	Skiskyting	Outdoor	Individual	Able-bodied	Professional	Home office	4	9	0	Bachelor	No	2	4	2	2	3	3	Phone, Social media, In person,	Online video, phone, Social media,	4-6 times/week	2-3 times/week	Combination	Existing online videos, Online tools,	Online diary, Email/Phone,	AthletesPartner/family, Federation,
Norway	Male	ITF Taekwon-Do	Indoor	Individual	Both	Professional	Home office	21	80	0	Master	Yes	3	2	3	3	4	4	Email, Online video, Phone, Social media, In person,	Email, Online video, phone, Social media,	Once/week	Less	Own program	Existing online videos, Online tools, Own videos,	None	Partner/family, Friend (not-Coach), Federation, Coach,
Norway	Male	Golf	Outdoor	Individual	Able-bodied	Semi-professional	Home office	3	10	0	Past athlete	No	2	2	3	3	3	4	Phone, Social media, In person,	Online video, phone, Social media,	4-6 times/week	4-6 times/week	Combination	Online tools, Own videos,	Online diary, Email/Phone,	AthletesFriend (not-Coach),
Norway	Male	Pistolskyting	Indoor	Individual	Both	Volunteer	No training	5	10	0	Certificate	Never	3	3	2	2	2	2	Email, Phone, Social media, In person,	Email, phone, Social media,	4-6 times/week	4-6 times/week	Own program	Online tools,	Online diary, Email/Phone,	None,
Norway	Male	Pistol	Indoor	Individual	Able-bodied	Volunteer	Home office	10	7	0	Bachelor	Yes	3	3	3	3	4	3	Online video,	Email, Online video, Social media,	Less	Less	Combination	Email, Online tools,	Email/Phone,	Partner/family,
Norway	Male	Pistolskyting	Indoor	Individual	Able-bodied	Volunteer	Furloughed	3	10	0	Certificate	Yes	1	2	2	5	2	2	In person,	Social media,	Once/week	Less	None/No program	None,	None	None,
Norway	Male	Sportsskyting	Indoor	Individual	Para	Volunteer	Reduced workload	5	2	0	Official	Never	4	2	5	1	5	3	In person,	phone, In person,	Multiple	Multiple	Combination	Email, Existing online videos,	Smart technology, Email/Phone,	AthletesFederation,
Norway	Male	Pistolskyting	Indoor	Individual	Both	Volunteer	Reduced workload	35	0	2	Official	No	3	3	3	2	3	3	Social media,	Social media,	Less	Less	Combination	None,	Email/Phone,	None,
Norway	Male	Pistolskyting	Indoor	Individual	Able-bodied	Volunteer	No training	6	150	0	Official	Never	2	3	4	3	3	3	Phone,	phone,	2-3 times/week	2-3 times/week	Combination	Social media,	Other	Athletes
Norway	Male	Skyting	Indoor	Individual	Able-bodied	Volunteer	Furloughed	3	15	0	Certificate	Yes	2	3	1	5	2	3	Social media, In person,	Social media,	2-3 times/week	4-6 times/week	Combination	Existing online videos,	Email/Phone,	Partner/family, Friend (not-Coach),
Norway	Male	Rifle skyting	Indoor	Individual	Both	Other	Other	10	6	0	Official	No	3	2	2	1	3	3	Online video, Social media, In person,	Online video, Social media, In person,	4-6 times/week	4-6 times/week	Combination	Email,	Online/Social media,	Athletes
Norway	Male	Pistol trener	Indoor	Individual	Both	Volunteer	Furloughed	6	15	0	Official	Yes	3	1	2	5	3	3	Email, In person,	Email, phone, Social media,	2-3 times/week	Less	Own program	None,	Other	Coach,
Norway	Male	Pistolskyting	Indoor	Individual	Able-bodied	Volunteer	Home office	10	15	0	Bachelor	Never	1	1	2	3	3	3	Email, Phone, Social media, In person,	Email, phone,	2-3 times/week	Less	Combination	None,	Email/Phone,	Partner/family,
Norway	Female	Skytter	Indoor	Individual	Able-bodied	Volunteer	No training	3	3	0	Certificate	Never	3	3	3	4	3	4	Phone,	phone,	Less	Less	Combination	In person,	As usual/in person,	Federation,
Norway	Male	Pistol	Indoor	Individual	Able-bodied	Volunteer	No training	12	4	0	Official	Never	3	3	2	2	2	3	Social media,	Social media,	Once/week	Less	Coach	Email, Existing online videos,	Email/Phone,	Partner/family,
Norway	Male	Pistol trener 1	Indoor	Individual	Both	Volunteer	Furloughed	3	30	0	Official	Yes	2	3	1	4	1	3	In person,	Email, Online video, Social media,	Once/week	Less	Own program	None,	None	Partner/family, Coach,
Norway	Male	Pistol	Indoor	Individual	Able-bodied	Volunteer	Furloughed	1	20	1	Certificate	Yes	1	3	1	2	2	3	Social media,	Social media,	2-3 times/week	Once/week	Combination	Online tools,	Email/Phone,	Athletes
Norway	Male	Skyting	Indoor	Individual	Able-bodied	Semi-professional	As usual	10	0	0	Official	No	3	3	3	1	3	3	Social media,	Social media,	2-3 times/week	2-3 times/week	Coach	Social media,	Other	Partner/family, None,
Norway	Male	Svømming	Indoor	Individual	Able-bodied	Professional	Other	34	10	0	Bachelor	Yes	4	4	3	2	4	5	Phone, Social media, In person,	Online video, phone, Social media, In person,	Multiple	4-6 times/week	Combination	Email, Existing online videos, Online tools, Own videos,	Online diary,	AthletesFriend (not-Coach), Coach,
Norway	Male	pistol	Indoor	Individual	Able-bodied	Volunteer	No training	20	20	0	Official	Yes	1	1	2	5	1	1	In person,	none,	Once/week	Less	None/No program	None,	None	None,
Norway	Male	Pistolskyting	Indoor	Individual	Able-bodied	Volunteer	No training	5	3	0	Official	No	2	1	2	3	2	3	In person,	In person,	Multiple	Multiple	Own program	Other	Online diary,	AthletesNone,
Norway	Male	Skyting	Indoor	Individual	Able-bodied	Professional	Home office	13	20	0	Bachelor	No	4	4	3	4	4	4	Phone, In person,	Email, Online video, phone, Social media,	Multiple	Once/day	Combination	Email, Online tools,	Online diary,	AthletesPartner/family, Coach,
Norway	Male	Sportsskyting, Pistol	Indoor	Individual	Both	Volunteer	Reduced workload	15	10	0	Bachelor	Yes	2	3	2	3	3	2	In person,	Social media,	Once/week	Less	None/No program	Existing online videos,	None	Friend (not-Coach),
Norway	Male	Skyting	Indoor	Individual	Both	Volunteer	As usual	35	10	0	Certificate	Never	3	3	3	3	2	3	Email, Social media, In person,	Social media, In person,	4-6 times/week	4-6 times/week	Own program	None,	As usual/in person,	Athletes
Norway	Male	Et hands våpen skyting	Indoor	Individual	Able-bodied	Volunteer	No training	2	0	0	Other	Yes	2	2	1	1	2	2	In person,	other,	Once/week	Less	None/No program	Email,	Online diary,	Friend (not-Coach),
Norway	Male	Pistolskyting	Indoor	Individual	Both	Volunteer	No training	10	3	0	Official	Yes	1	1	2	4	2	3	In person,	none,	Once/week	Less	Combination	None,	None	AthletesCoach,
Norway	Male	Skyting, fotballtrener	Indoor	Both	Both	Volunteer	As usual	15	60	2	Official	No	2	2	2	4	2	3	Online video, Phone, Social media, In person,	Online video, phone, Social media,	4-6 times/week	2-3 times/week	Combination	Online tools,	Email/Phone,	Partner/family, Coach,
Norway	Male	Pistol	Indoor	Individual	Able-bodied	Volunteer	Other	4	15	0	Official	No	2	3	2	5	2	3	Social media,	Social media, In person,	2-3 times/week	Less	Combination	Email, Existing online videos,	Online/Social media,	None,
Norway	Male	pistol skyting	Indoor	Individual	Able-bodied	Volunteer	Furloughed	25	15	0	None	Yes	2	2	2	2	3	1	Phone,	phone,	2-3 times/week	2-3 times/week	Own program	None,	Email/Phone,	None,
Norway	Male	Fotball og ishockey	Either	Team	Able-bodied	Volunteer	Home office	20	0	2	Bachelor	No	1	1	1	4	2	3	Online video, Phone, Social media, In person,	Online video, Social media,	Multiple	Once/week	Combination	Existing online videos, Online tools,	Online diary, Smart technology,	AthletesCoach,
Norway	Male	Skiskyting	Outdoor	Individual	Able-bodied	Professional	Home office	21	13	0	Bachelor	Yes	3	3	3	2	2	3	Email, Online video, Phone, Social media, In person,	Email, Online video, phone, Social media,	Once/day	Once/week	Combination	Email, Online tools,	Online diary, Smart technology, Email/Phone,	None,
Norway	Female	Langrenn	Outdoor	Individual	Both	Semi-professional	Home office	4	6	0	Master	Yes	3	4	2	1	3	3	Online video, Phone, Social media, In person,	Online video, phone, Social media,	Once/week	Once/week	Own program	Email, Existing online videos,	Online diary, Email/Phone,	Partner/family,
Norway	Male	Snowboard	Outdoor	Individual	Able-bodied	Professional	Home office	6	16	0	Bachelor	Yes	1	2	3	4	3	4	Phone, Social media, In person,	Online video, phone, Social media,	Multiple	4-6 times/week	Combination	Email, Existing online videos, Own videos,	Online diary, Email/Phone,	AthletesCoach,
Norway	Male	Skiskyting	Outdoor	Individual	Able-bodied	Professional	Other	16	6	0	Master	Yes	3	3	5	1	3	3	Phone, Social media, In person,	Email, Online video, phone, Social media, In person,	Multiple	Multiple	Combination	Online tools,	Online diary, Smart technology, Email/Phone,	Federation, Coach,
Norway	Male	Langrenn	Outdoor	Individual	Able-bodied	Semi-professional	Home office	18	10	0	Bachelor	No	4	4	4	2	4	4	Email, Online video, Phone, Social media, In person,	Email, phone, Social media, In person,	4-6 times/week	Once/week	Combination	Email, Online tools,	Online diary, Email/Phone,	AthletesCoach,
Norway	Male	Fotball	Outdoor	Team	Able-bodied	Professional	Furloughed	6	0	1	Official	Yes	3	3	1	1	2	5	In person,	Online video, phone,	Multiple	2-3 times/week	Combination	Existing online videos,	Online diary, Email/Phone,	AthletesCoach,
Norway	Male	langrenn	Outdoor	Individual	Able-bodied	Semi-professional	Home office	5	8	0	Bachelor	No	4	3	3	3	3	4	Email, Online video, Phone, Social media, In person,	Email, Online video, phone, Social media,	2-3 times/week	2-3 times/week	Combination	Email,	Online diary, Smart technology, Email/Phone,	AthletesPartner/family, Coach,
Norway	Male	Langrenn	Outdoor	Individual	Able-bodied	Semi-professional	Home office	6	12	0	Master	No	2	3	3	4	3	3	In person,	Online video, phone, Social media,	Once/day	2-3 times/week	Combination	Email,	Online diary, Email/Phone,	AthletesCoach,
Norway	Male	Sykkel	Outdoor	Individual	Able-bodied	Professional	Home office	15	17	2	Bachelor	Yes	5	3	4	1	4	4	Email, Online video, Phone, Social media, In person,	Email, Online video, phone, Social media, In person,	4-6 times/week	2-3 times/week	Coach	Online tools,	Online diary, Email/Phone,	AthletesCoach,
Norway	Male	Sjakk	Indoor	Individual	Both	Professional	Home office	22	13	0	None	No	3	2	2	2	2	3	Email, Social media, In person,	Email, Online video, Social media,	Multiple	2-3 times/week	Combination	Email,	Email/Phone,	Partner/family,
Norway	Male	Sykkel	Outdoor	Individual	Able-bodied	Professional	Home office	3	10	0	None	Yes	3	3	3	1	4	4	Phone, Social media, In person,	phone, Social media, In person,	2-3 times/week	2-3 times/week	Coach	Online tools,	Online diary, Smart technology,	AthletesPartner/family, Coach,
Norway	Male	Langrenn	Outdoor	Individual	Able-bodied	Semi-professional	Other	10	10	0	Bachelor	No	3	3	3	2	3	4	Email, Online video, Phone, Social media, In person,	Email, Online video, phone, Social media,	Once/day	Once/day	Combination	Email, Existing online videos, Online tools,	Online diary, Email/Phone,	AthletesPartner/family, Federation,
Norway	Male	Skiskyting	Outdoor	Individual	Able-bodied	Professional	Furloughed	4	6	0	None	Yes	4	3	3	1	3	3	Email, Phone, Social media, In person,	Email, Online video, phone, Social media,	2-3 times/week	Once/week	Combination	Email,	Online diary, Email/Phone,	AthletesFederation,
Norway	Female	Skiskyting	Outdoor	Individual	Able-bodied	Professional	Home office	15	9	0	Bachelor	No	4	3	4	2	3	3	Email, Phone, Social media, In person,	Email, Online video, phone, Social media, In person,	Once/day	2-3 times/week	Combination	Email, Online tools,	Online diary,	AthletesPartner/family, Coach,
Norway	Male	Skiskyting og langrenn	Outdoor	Individual	Able-bodied	Volunteer	Furloughed	8	20	0	Official	Yes	2	2	2	4	2	2	Email, Phone, Social media,	Email, Online video, phone, Social media,	4-6 times/week	2-3 times/week	Coach	Email, Existing online videos,	Online diary, Email/Phone,	AthletesPartner/family, Coach,
Norway	Male	Skiskyting, langrenn	Outdoor	Individual	Both	Professional	Home office	10	15	0	Bachelor	No	4	3	2	3	3	2	Email, Online video, Phone, Social media, In person,	Email, Online video, phone, Social media, In person,	Once/day	2-3 times/week	Combination	Existing online videos, Online tools,	Online diary,	None,
Norway	Male	Skiskyting	Outdoor	Individual	Able-bodied	Semi-professional	Home office	26	15	0	Bachelor	No	4	4	4	1	4	4	Email, Online video, Phone, Social media, In person,	Email, Online video, phone, Social media,	4-6 times/week	2-3 times/week	Combination	Online tools,	Online diary, Smart technology, Email/Phone,	AthletesCoach,
Norway	Male	Styrke	Indoor	Individual	Able-bodied	Professional	Home office	4	30	60	Official	No	4	3	3	3	2	3	In person,	Online video, Social media,	Multiple	2-3 times/week	Combination	Existing online videos,	Online diary, Smart technology, Email/Phone,	Partner/family, Coach,
Norway	Female	Langrenn	Outdoor	Individual	Able-bodied	Volunteer	No training	10	1	1	Other	No	2	2	2	2	2	2	Social media, In person,	none,	2-3 times/week	Less	None/No program	None,	None	Coach,
Norway	Male	Skiskyting	Outdoor	Individual	Able-bodied	Semi-professional	No training	6	16	0	Certificate	Yes	3	3	2	5	3	4	Email, Phone, Social media,	Email, phone, Social media, In person,	4-6 times/week	Once/week	Coach	Email,	Online diary,	None,
Norway	Female	Skyting	Indoor	Individual	Able-bodied	Volunteer	Furloughed	8	0	0	Certificate	No	3	3	3	1	1	1	In person,	none,	Once/week	Less	None/No program	None,	None	Partner/family,
Norway	Male	Skiskyting	Outdoor	Individual	Able-bodied	Semi-professional	Home office	13	12	0	Bachelor	No	4	3	4	2	3	2	Social media, In person,	Email, Online video, phone, Social media,	2-3 times/week	Once/week	Combination	Email, Existing online videos, Online tools,	Online diary, Email/Phone,	AthletesPartner/family, Coach,
Norway	Male	Skiskyting	Outdoor	Individual	Able-bodied	Semi-professional	No training	4	13	0	Bachelor	Yes	2	3	3	4	2	3	Social media, In person,	Social media,	4-6 times/week	2-3 times/week	Coach	Email,	Smart technology,	AthletesCoach,
Norway	Male	Langrenn	Outdoor	Individual	Able-bodied	Semi-professional	As usual	39	15	0	Master	No	4	4	5	1	4	4	Email, Phone, Social media, In person,	Email, phone, Social media, In person,	4-6 times/week	4-6 times/week	Combination	Email, Online tools, Own videos,	Online diary,	AthletesPartner/family, Coach,
Norway	Male	Skiskyting	Outdoor	Individual	Able-bodied	Volunteer	Home office	3	8	0	Certificate	No	1	2	1	5	1	2	Social media, In person,	Social media,	4-6 times/week	Less	Own program	Social media,	Online/Social media,	Partner/family,
Norway	Male	Biathlon	Outdoor	Individual	Able-bodied	Volunteer	Furloughed	8	12	0	Certificate	Never	1	2	1	5	1	4	Email, In person,	Email, In person,	4-6 times/week	Once/week	Combination	Email,	Online diary,	AthletesPartner/family,
Norway	Male	cross country skiing	Outdoor	Individual	Both	Professional	Home office	15	10	3	PhD	No	3	3	3	3	3	3	Email, Phone, Social media,	Email, phone, Social media,	Once/day	4-6 times/week	Own program	Email,	Online diary, Smart technology, Email/Phone,	AthletesFederation, Coach,
Norway	Male	Fotball	Outdoor	Team	Able-bodied	Volunteer	As usual	40	0	1	None	Yes	2	4	3	4	2	4	Social media,	Social media,	4-6 times/week	Once/week	None/No program	Existing online videos,	None	Federation,
Norway	Male	Football (soccer)	Outdoor	Team	Able-bodied	Semi-professional	As usual	3	25	1	Official	Yes	2	2	1	5	2	2	Social media, In person,	Social media,	Once/week	Less	Combination	Email,	Email/Phone,	AthletesCoach,
Norway	Male	Fotball	Outdoor	Team	Able-bodied	Volunteer	Home office	10	0	1	Master	No	3	2	3	3	2	3	Social media, In person,	Social media,	4-6 times/week	4-6 times/week	Combination	Email, Existing online videos,	Online/Social media,	Partner/family, Coach,
Norway	Male	Ice hockey	Either	Team	Able-bodied	Semi-professional	Home office	7	25	2	Bachelor	No	2	2	3	2	3	3	Phone, Social media, In person,	phone, Social media,	4-6 times/week	Less	Combination	Email, Existing online videos,	Online diary, Email/Phone,	AthletesPartner/family, Coach,
Norway	Male	Cross country skiing	Outdoor	Individual	Able-bodied	Semi-professional	Home office	4	15	3	Master	No	3	2	3	1	4	4	Email, Phone, Social media, In person,	Email, phone, Social media, In person,	Once/day	Once/day	Combination	Online tools, Own videos,	Online diary, Smart technology, Email/Phone,	AthletesPartner/family, Friend (not-Coach),
Norway	Male	Icehockey	Either	Team	Able-bodied	Volunteer	Furloughed	7	0	45	None	Yes	2	3	2	2	2	3	Social media, In person,	Online video,	4-6 times/week	Less	Combination	Online tools,	None	AthletesPartner/family, Federation,
Sweden	Male	Längdskidor	Outdoor	Individual	Able-bodied	Professional	Home office	12	0	0	Bachelor	Never	3	2	2	1	4	4	Email, Online video, Phone, Social media, In person,	Email, Online video, phone, Social media,	2-3 times/week	2-3 times/week	Combination	Email, Online tools,	Online diary,	None,
Sweden	Female	Längdskidåkning	Outdoor	Individual	Able-bodied	Professional	Home office	18	8	0	Official	Yes	4	4	3	1	3	3	Phone, Social media, In person,	Online video, phone, Social media,	2-3 times/week	Once/week	Combination	Email, Own videos,	Online diary,	Partner/family, Coach,
Sweden	Male	Skidskytte	Outdoor	Individual	Able-bodied	Professional	As usual	6	12	0	Certificate	Yes	3	3	4	1	3	3	Email, Online video, Phone, Social media, In person,	Email, Online video, phone, Social media, In person,	4-6 times/week	4-6 times/week	Coach	Online tools, None,	Online diary, Smart technology,	None,
Sweden	Male	Skidskytte	Outdoor	Individual	Able-bodied	Professional	As usual	10	11	0	Bachelor	Yes	2	3	2	4	3	4	Email, Phone, Social media, In person,	Email, Online video, phone, Social media,	4-6 times/week	Once/week	Coach	Online tools, Own videos,	Online diary, Smart technology, Email/Phone,	Coach,
Sweden	Male	Ishockey	Either	Team	Able-bodied	Professional	Furloughed	2	0	65	Bachelor	No	2	2	2	4	2	3	Email, Phone, Social media, In person,	Email, Online video, phone, Social media,	Once/day	2-3 times/week	Coach	Email, Existing online videos, Online tools, Own videos,	Online diary, Smart technology, Email/Phone,	AthletesCoach,
Sweden	Female	Längdskidor	Outdoor	Individual	Able-bodied	Professional	Home office	6	11	0	Master	Yes	5	3	4	1	5	3	Email, Phone, Social media, In person,	Email, Online video, phone, Social media, In person,	Once/week	Once/week	Combination	Email,	Online diary,	Coach,
Sweden	Female	Skidskytte	Outdoor	Individual	Able-bodied	Professional	As usual	8	5	0	Other	No	3	3	3	1	3	3	Email, Phone, Social media, In person,	Email, phone, Social media, In person,	2-3 times/week	2-3 times/week	Coach	Online tools,	Online diary,	Federation, Coach,
Sweden	Male	Längdskidor	Outdoor	Individual	Able-bodied	Professional	As usual	23	32	0	Bachelor	Yes	4	2	4	1	4	3	Email, Phone, Social media, In person,	Email, Online video, phone, Social media,	4-6 times/week	Once/week	Coach	Email, Existing online videos, Online tools, Own videos,	Online diary, Smart technology, Email/Phone,	AthletesCoach,
Sweden	Male	Längdskidor/skidskytte	Outdoor	Individual	Able-bodied	Professional	Home office	15	12	0	Certificate	Yes	3	3	4	1	3	3	Email, Phone, Social media, In person,	Email, Online video, phone, Social media, In person,	4-6 times/week	4-6 times/week	Combination	Email,	Online diary, Smart technology, Email/Phone,	Coach,
Sweden	Female	Längdskidor	Outdoor	Individual	Able-bodied	Professional	Home office	8	14	0	Master	Yes	2	2	3	3	2	3	Email, Social media, In person,	Email, Online video, phone, Social media,	Multiple	Once/week	Combination	Online tools,	Online diary, Email/Phone,	AthletesCoach,
Sweden	Male	Längdskidåkning	Outdoor	Individual	Able-bodied	Professional	Home office	20	20	0	Bachelor	No	4	2	3	1	3	2	Email, Phone, Social media, In person,	Email, Online video, phone, Social media,	2-3 times/week	Once/week	Combination	Email, Online tools,	Online diary, Smart technology, Email/Phone,	Partner/family,
Sweden	Female	Längdskidor	Outdoor	Individual	Able-bodied	Professional	Home office	1	12	0	Bachelor	No	4	3	3	1	5	4	Email, Phone, Social media, In person,	Email, phone, Social media,	Once/week	Once/week	Combination	Online tools,	Online diary, Email/Phone,	Partner/family, Coach,
Sweden	Female	Längdskidor	Outdoor	Individual	Able-bodied	Professional	Home office	4	12	0	Bachelor	Yes	2	1	2	4	3	3	Phone, Social media, In person,	Online video, Social media,	Multiple	4-6 times/week	Combination	Email, Online tools,	Online diary,	Partner/family, Coach,
Sweden	Male	Längdskidor	Outdoor	Individual	Able-bodied	Professional	As usual	12	9	0	Master	Never	3	2	2	2	3	3	Email, Phone, Social media, In person,	Email, Online video, phone, Social media, In person,	4-6 times/week	Once/week	Combination	Email, Online tools, Own videos,	Online diary, Email/Phone,	AthletesCoach,
Sweden	Male	Skidor	Outdoor	Individual	Able-bodied	Professional	Home office	1	10	0	Master	Never	3	2	2	1	3	4	Phone, Social media, In person,	phone, Social media, In person,	2-3 times/week	2-3 times/week	Coach	Email,	Online diary, Email/Phone,	AthletesPartner/family,
Sweden	Female	Längdskidor	Outdoor	Individual	Able-bodied	Professional	As usual	7	32	0	Bachelor	No	3	3	2	2	3	3	Email, Phone, Social media, In person,	Email, phone, Social media, In person,	Once/day	4-6 times/week	Combination	Email,	Online diary, Email/Phone,	Partner/family, Coach,
Sweden	Male	Längdåkning	Outdoor	Individual	Able-bodied	Professional	Home office	23	11	0	Master	Yes	3	2	3	1	3	3	Email, Phone, Social media, In person,	Email, Online video, phone, Social media,	Multiple	2-3 times/week	Combination	Email, Online tools,	Online diary, Email/Phone,	Partner/family, Coach,
Sweden	Male	Bågskytte	Either	Individual	Both	Volunteer	Furloughed	35	20	0	Official	No	1	1	1	5	1	2	Email, Social media, In person,	Email, Social media,	2-3 times/week	Less	None/No program	None,	None	Federation,
Sweden	Male	Bågskytte	Either	Individual	Able-bodied	Volunteer	As usual	1	10	0	Official	Yes	4	3	4	2	4	3	Email, Phone, Social media, In person,	Email, phone, Social media, In person,	2-3 times/week	4-6 times/week	Own program	Existing online videos,	As usual/in person,	AthletesFriend (not-Coach), Federation, Coach,
Sweden	Male	Bågskytte	Either	Individual	Both	Volunteer	As usual	10	10	0	None	Never	1	1	1	1	1	1	Phone, Social media, In person,	phone, Social media, In person,	Once/week	Less	Own program	Online tools, None,	Email/Phone,	Coach,
Sweden	Male	Bågskytte	Either	Individual	Able-bodied	Volunteer	Other	1	8	0	Official	Never	2	2	2	3	2	4	Email, Phone, Social media, In person,	Email, phone, Social media, In person,	Once/week	Once/week	Coach	Multiple	Email/Phone,	AthletesFriend (not-Coach), Federation,
Sweden	Female	Bågskytte	Either	Individual	Both	Volunteer	As usual	5	10	0	Other	Never	3	4	5	1	3	4	Email, Phone, Social media, In person,	Email, phone, Social media, In person,	Once/week	2-3 times/week	Combination	Email, Existing online videos, Own videos,	Email/Phone,	AthletesPartner/family, Friend (not-Coach), Federation, Coach,
Sweden	Female	Bågskytte	Either	Individual	Both	Volunteer	As usual	20	10	0	Certificate	No	2	2	2	4	2	3	Social media, In person,	Social media, In person,	Once/week	Once/week	Own program	None,	As usual/in person,	AthletesFederation,
Sweden	Male	Segelflyg	Outdoor	Individual	Able-bodied	Volunteer	As usual	27	5	0	Official	Yes	2	3	2	4	2	4	Email, Online video, Phone, Social media, In person,	Email, Online video, phone, Social media, In person,	Once/week	2-3 times/week	Combination	Existing online videos, Online tools,	Online diary, Smart technology,	Athletes
Sweden	Male	Längdskidåkning + testlabbansvarig	Outdoor	Individual	Able-bodied	Professional	As usual	34	5	0	Official	No	3	2	4	1	4	4	Email, Phone, Social media, In person,	phone, Social media,	4-6 times/week	2-3 times/week	Combination	Online tools,	Online diary,	Friend (not-Coach), Coach,
Sweden	Male	Bågskytte	Either	Individual	Both	Volunteer	As usual	7	10	0	None	Never	2	3	2	4	2	3	Email, In person,	Email, In person,	Less	Less	None/No program	In person,	Other	AthletesCoach,
Sweden	Male	Lerduveskytte	Outdoor	Individual	Able-bodied	Volunteer	Home office	5	6	0	Official	No	2	2	1	4	2	3	Email, Phone, Social media, In person,	Email, Online video, phone, Social media,	Less	Less	Own program	phone,	Email/Phone,	Federation,
Sweden	Male	Bågskytte	Either	Individual	Both	Volunteer	Other	5	8	0	None	No	3	3	3	1	3	3	Email, In person,	Email, In person,	2-3 times/week	2-3 times/week	Own program	None,	Email/Phone,	Partner/family, Friend (not-Coach), Coach,
Sweden	Male	Padminton	Indoor	Individual	Able-bodied	Volunteer	As usual	15	80	0	Official	No	2	2	3	4	2	3	Social media, In person,	Email, Social media, In person,	2-3 times/week	Once/week	Coach	Existing online videos, Online tools,	Online/Social media,	AthletesFederation,
Sweden	Male	Skidskytte och längdåkning	Outdoor	Individual	Able-bodied	Semi-professional	As usual	10	8	0	None	Never	5	5	4	1	3	5	Email, Online video, Phone, Social media, In person,	Email, Online video, phone, Social media, In person,	Multiple	Once/day	Coach	None,	Online diary,	AthletesCoach,
Sweden	Male	Badminton	Indoor	Individual	Able-bodied	Professional	As usual	15	300	100	Official	Yes	5	2	2	1	3	3	Email, Phone, Social media, In person,	Email, Social media, In person,	Multiple	Multiple	Coach	None,	As usual/in person,	AthletesPartner/family,
Sweden	Male	Bågskytte	Either	Individual	Able-bodied	Volunteer	As usual	25	4	0	None	Never	3	3	2	3	3	3	Phone, In person,	phone, In person,	Once/week	Once/week	Own program	None,	As usual/in person,	None,
Sweden	Male	Tyngdlyftning	Indoor	Individual	Able-bodied	Volunteer	As usual	0	5	0	Official	Never	3	3	3	1	3	3	Social media, In person,	Social media, In person,	2-3 times/week	2-3 times/week	Combination	None,	As usual/in person,	AthletesPartner/family,
Sweden	Male	Bågskytte	Either	Individual	Able-bodied	Volunteer	As usual	7	15	0	Other	Never	2	3	2	4	3	3	Email, Social media, In person,	Email, In person,	Less	Less	None/No program	None,	None	AthletesCoach,
Sweden	Male	Tyngdlyftning	Indoor	Individual	Able-bodied	Volunteer	Home office	49	15	0	Official	Never	4	4	4	1	3	5	In person,	Social media,	4-6 times/week	4-6 times/week	Coach	Email,	Online diary, Email/Phone,	None,
Sweden	Male	Bågskytte	Either	Individual	Able-bodied	Volunteer	As usual	5	8	0	None	No	3	3	2	2	3	3	Email, Social media, In person,	Email, Social media, In person,	Once/week	Once/week	Combination	None,	As usual/in person,	AthletesCoach,
Sweden	Female	Styrkelyft	Indoor	Individual	Able-bodied	Volunteer	As usual	2	5	0	Certificate	Yes	3	3	3	1	3	3	Social media, In person,	Social media, In person,	Less	Less	Combination	Email,	As usual/in person,	None,
Sweden	Female	Olympisk Tyngdlyftning	Indoor	Individual	Able-bodied	Professional	Furloughed	20	15	0	Certificate	Yes	1	1	3	5	1	3	Social media, In person,	Online video, phone,	4-6 times/week	Once/week	Coach	Email,	Email/Phone,	AthletesCoach,
Sweden	Female	Kanot	Outdoor	Individual	Able-bodied	Semi-professional	As usual	3	10	0	Bachelor	Yes	2	1	2	2	2	2	Phone, Social media, In person,	Online video, phone, Social media, In person,	Multiple	Once/day	Coach	Email,	Email/Phone,	Friend (not-Coach), Coach,
Sweden	Male	Tyngdlyftning	Indoor	Individual	Both	Professional	As usual	8	40	0	Bachelor	Never	2	3	2	1	2	3	Email, Online video, Phone, Social media, In person,	Email, Online video, phone, Social media, In person,	4-6 times/week	4-6 times/week	Coach	Email, Existing online videos, Online tools, Own videos,	Online diary, Email/Phone,	AthletesPartner/family,
Sweden	Male	Landsvägscykling	Outdoor	Individual	Both	Semi-professional	As usual	4	6	0	Bachelor	Yes	2	2	2	1	2	3	Email, Phone, Social media, In person,	Email, phone, Social media,	Once/week	2-3 times/week	Coach	Email,	Online diary, Smart technology, Email/Phone,	None,
Sweden	Female	Golf	Outdoor	Individual	Both	Professional	Furloughed	30	15	0	Official	Yes	5	4	2	2	4	4	Email, Online video, Phone, Social media, In person,	Email, Online video, phone, Social media, In person,	4-6 times/week	4-6 times/week	Combination	Email, Existing online videos, Online tools,	Online diary, Email/Phone,	Partner/family, Friend (not-Coach), Federation, Coach,
Sweden	Male	Golf	Outdoor	Individual	Able-bodied	Professional	Furloughed	25	12	0	Official	Yes	3	4	3	2	3	4	Online video, Phone, Social media, In person,	Online video, phone, Social media, In person,	2-3 times/week	2-3 times/week	Combination	Existing online videos, Online tools, Own videos,	Online diary, Email/Phone,	Partner/family, Federation, Coach,
Sweden	Male	Danssport	Indoor	Team	Able-bodied	Other	Furloughed	3	24	0	None	Never	2	3	3	3	1	3	Email, Social media, In person,	Email,	Once/week	Less	Own program	None,	Email/Phone,	Friend (not-Coach), Coach,
Sweden	Female	Danssport	Indoor	Team	Able-bodied	Semi-professional	Other	20	24	0	Official	Yes	2	2	1	1	2	2	Email, Social media, In person,	Email, Social media, In person,	Once/week	Less	Coach	In person,	None	Federation, Coach,
Sweden	Female	Dans	Indoor	Team	Able-bodied	Volunteer	Other	12	0	50	Certificate	Yes	1	1	1	5	1	3	Email, Social media, In person,	Email, Online video, phone, Social media,	Once/week	Less	None/No program	Existing online videos,	None	Partner/family, Federation,
Sweden	Male	Kanot	Outdoor	Individual	Able-bodied	Professional	Home office	5	30	0	Official	No	3	2	2	2	3	3	Email, Social media, In person,	Email, Online video, phone, Social media,	2-3 times/week	4-6 times/week	Combination	Email, Online tools, Own videos,	Online diary, Email/Phone,	Partner/family, Friend (not-Coach), Federation,
Sweden	Female	Lindy Hop	Indoor	Team	Able-bodied	Semi-professional	Furloughed	13	30	0	None	No	1	3	2	4	1	3	Social media, In person,	Online video, Social media,	4-6 times/week	2-3 times/week	Combination	Existing online videos, Own videos,	Online/Social media,	Athletes
Sweden	Male	Dans	Indoor	Team	Able-bodied	Semi-professional	Lost job	2	3	0	Certificate	Yes	1	1	1	1	1	3	Social media, In person,	Social media,	Once/week	Less	None/No program	Own videos, None,	None	Partner/family, Friend (not-Coach), Coach,
Sweden	Female	Dans	Indoor	Team	Able-bodied	Semi-professional	Furloughed	4	60	0	None	No	2	3	2	1	3	3	Email,	Email,	Once/week	Less	Own program	Social media,	Email/Phone,	AthletesPartner/family,
Sweden	Female	Dans	Indoor	Team	Both	Semi-professional	Furloughed	8	140	0	Certificate	Yes	3	3	2	4	2	4	Email, In person,	Email, Online video,	2-3 times/week	Less	Own program	Existing online videos, Own videos,	None	AthletesPartner/family, Coach,
Sweden	Male	Kanot	Outdoor	Individual	Able-bodied	Volunteer	As usual	20	25	0	Official	Yes	3	3	2	2	3	3	Social media,	Social media,	4-6 times/week	4-6 times/week	Combination	None,	As usual/in person,	Coach,
Sweden	Male	West Coast Swing (pardans) och Bugg (pardans)	Indoor	Team	Able-bodied	Semi-professional	Furloughed	27	40	0	Official	No	1	1	1	3	1	3	Social media,	Social media,	Once/week	Less	None/No program	None,	Other	None,
Sweden	Male	Tyngdlyftning	Indoor	Individual	Able-bodied	Volunteer	As usual	20	10	0	Certificate	No	3	2	2	4	3	3	Social media, In person,	Social media, In person,	4-6 times/week	4-6 times/week	Combination	In person,	As usual/in person,	Coach,
Sweden	Female	Tyngdlyftning	Indoor	Individual	Able-bodied	Volunteer	As usual	8	30	0	Certificate	No	3	3	3	1	2	3	Social media, In person,	Social media, In person,	2-3 times/week	2-3 times/week	Combination	In person,	As usual/in person,	AthletesPartner/family, Federation, Coach,
Sweden	Male	Triathlon	Outdoor	Individual	Able-bodied	Professional	As usual	5	5	0	Bachelor	Yes	3	4	3	1	3	3	Phone, Social media, In person,	phone, Social media, In person,	Once/day	Once/day	Coach	Online tools,	Online diary, Smart technology,	Coach,
Sweden	Male	Skyting	Indoor	Individual	Able-bodied	Professional	Home office	12	15	0	Official	Yes	4	4	4	1	3	3	Phone, Social media, In person,	Email, Online video, Social media,	Multiple	4-6 times/week	Combination	Email, Online tools,	Email/Phone,	Partner/family, Coach,
Sweden	Female	Längdskidor	Outdoor	Individual	Able-bodied	Professional	Home office	15	30	0	Master	Yes	3	1	3	3	3	2	In person,	Email, Online video, phone, Social media,	Multiple	Once/week	Combination	Email, Online tools, Own videos,	Online diary, Smart technology, Email/Phone,	Federation, Coach,
Sweden	Male	Kanot	Outdoor	Individual	Able-bodied	Semi-professional	Home office	5	10	0	Official	Yes	2	3	2	4	2	2	Email, Phone, In person,	Email, Social media, In person,	4-6 times/week	2-3 times/week	Combination	Email,	Email/Phone,	Coach,
Sweden	Male	olympisk tyngdlyftning	Indoor	Individual	Able-bodied	Volunteer	As usual	10	6	0	Certificate	Yes	3	2	2	1	2	2	In person,	In person,	2-3 times/week	2-3 times/week	Combination	None,	As usual/in person,	AthletesCoach,
Sweden	Male	Tyngdlyftning	Indoor	Individual	Able-bodied	Volunteer	As usual	2	20	0	Bachelor	No	3	3	3	2	3	3	Social media,	Social media,	Once/week	2-3 times/week	Combination	None,	As usual/in person,	Coach,
Sweden	Male	Golf	Outdoor	Individual	Both	Professional	As usual	19	150	0	Official	Yes	3	2	4	2	3	3	Email, Phone, Social media, In person,	Email, Online video, phone, Social media,	4-6 times/week	2-3 times/week	Combination	Email, Existing online videos, Online tools,	Email/Phone,	Partner/family, Federation,
Sweden	Male	Golf	Outdoor	Individual	Able-bodied	Professional	As usual	42	30	0	Official	No	3	3	2	2	3	3	Social media, In person,	Social media, In person,	4-6 times/week	Once/week	Combination	Email, Existing online videos,	Online diary, Email/Phone,	Federation, Coach,
Sweden	Female	Bågskytte	Either	Individual	Both	Semi-professional	Reduced workload	5	20	0	Official	Yes	3	2	2	4	2	3	In person,	In person,	2-3 times/week	2-3 times/week	Coach	Existing online videos, Online tools, Own videos,	Online diary, Email/Phone,	None,
Sweden	Male	Bågskytte	Either	Individual	Able-bodied	Semi-professional	Other	25	8	0	Official	No	3	3	1	3	3	3	Phone, Social media, In person,	phone, Social media, In person,	4-6 times/week	Once/week	Combination	phone,	Email/Phone,	AthletesPartner/family, Friend (not-Coach), Coach,
Sweden	Male	Golf	Outdoor	Individual	Both	Professional	As usual	10	25	0	Official	Yes	3	5	2	2	3	3	Email, Phone, Social media, In person,	Email, phone, Social media, In person,	4-6 times/week	4-6 times/week	Own program	Email, Own videos,	Online diary,	AthletesFederation, Coach,
Sweden	Female	Bugg, boogie-woogie	Indoor	Team	Able-bodied	Volunteer	Furloughed	8	10	0	Certificate	Yes	1	3	2	4	1	3	Phone, Social media, In person,	phone, Social media, In person,	4-6 times/week	Once/week	Combination	Existing online videos,	Email/Phone,	AthletesPartner/family,
Sweden	Male	Bågskytte	Either	Individual	Able-bodied	Volunteer	As usual	12	6	2	Official	Yes	2	4	3	4	2	2	Email, Online video, Phone, Social media, In person,	Email, Online video, phone, Social media, In person,	4-6 times/week	4-6 times/week	Combination	Email, Existing online videos, Online tools,	Online diary, Email/Phone,	AthletesFriend (not-Coach), Coach,
Sweden	Male	Bågskytte	Either	Individual	Both	Volunteer	As usual	5	25	0	Official	No	2	3	1	2	2	3	Phone, Social media, In person,	phone, Social media, In person,	4-6 times/week	4-6 times/week	Coach	None,	Email/Phone,	Coach,
Sweden	Male	Danssport (grenar: West Coast Swing och Fox)	Indoor	Team	Both	Volunteer	Furloughed	2	60	0	Certificate	Yes	1	1	1	5	2	2	Email, Phone, Social media, In person,	Email, Online video, phone, Social media,	2-3 times/week	Less	Own program	None,	None	Partner/family, Coach,
Sweden	Female	Bågskytte	Either	Individual	Able-bodied	Volunteer	As usual	1	10	0	None	Never	3	3	3	2	2	3	Email, Social media, In person,	Email, Social media, In person,	Once/week	Once/week	Combination	In person,	As usual/in person,	Partner/family, Coach,
Sweden	Female	Taekwondo och pilbåge	Indoor	Individual	Both	Volunteer	Reduced workload	1	30	0	Official	Yes	1	1	1	5	1	1	Email, Phone, Social media, In person,	Email, phone, Social media, In person,	2-3 times/week	Less	Combination	None,	Email/Phone,	AthletesFriend (not-Coach), Coach,
Sweden	Male	Danssport	Indoor	Team	Able-bodied	Semi-professional	Reduced workload	27	48	0	Bachelor	Yes	2	2	2	4	2	3	In person,	Email, Online video, In person,	Once/week	Less	Own program	Email,	Email/Phone,	Partner/family,
Sweden	Male	Skyttesport, pistol	Indoor	Individual	Able-bodied	Professional	As usual	9	15	0	Official	Never	3	3	3	2	4	3	Email, Phone, Social media, In person,	Email, Online video, phone, Social media, In person,	4-6 times/week	4-6 times/week	Combination	Email, Online tools,	Online diary, Email/Phone,	AthletesPartner/family, Coach,
Sweden	Male	Bågskytte	Either	Individual	Both	Volunteer	As usual	5	15	0	Certificate	Yes	2	2	1	5	1	3	Phone, Social media, In person,	Email, phone, Social media, In person,	2-3 times/week	Once/week	Own program	None,	Other	AthletesFederation, Coach,
Sweden	Male	Golf	Outdoor	Individual	Able-bodied	Professional	Furloughed	15	10	0	Bachelor	Yes	3	3	3	1	2	3	Email, Online video, Phone, Social media, In person,	Email, Online video, phone, Social media, In person,	2-3 times/week	2-3 times/week	Combination	Email, Online tools, Own videos,	Online diary, Email/Phone,	Partner/family, Federation, Coach,
Sweden	Male	Golf	Outdoor	Individual	Para	Professional	As usual	20	100	0	Official	Yes	2	2	2	2	2	2	Email, Online video, Phone, Social media, In person,	Email, Online video, phone, Social media, In person,	Once/week	Once/week	Own program	Existing online videos, Own videos,	Online diary,	Coach,
Sweden	Male	Bågskytte	Either	Individual	Able-bodied	Volunteer	Home office	5	10	0	Official	No	2	2	2	2	2	2	Email, Social media, In person,	Email,	Less	Less	Own program	None,	As usual/in person,	Partner/family,
Sweden	Male	Fotboll	Outdoor	Team	Both	Semi-professional	Furloughed	4	0	25	Master	No	1	3	2	4	2	2	Phone, Social media, In person,	phone, Social media,	4-6 times/week	2-3 times/week	Coach	Email, Own videos,	Email/Phone,	AthletesCoach,
Sweden	Föredrar att inte säga	Fotboll	Outdoor	Team	Able-bodied	Volunteer	As usual	15	0	25	Official	No	2	3	3	2	3	4	Phone, Social media, In person,	Online video, phone, Social media, In person,	2-3 times/week	4-6 times/week	Combination	Email, Existing online videos, Online tools, Own videos,	Online diary,	Partner/family, Friend (not-Coach), Coach,
Sweden	Female	Orientering	Outdoor	Individual	Able-bodied	Volunteer	As usual	1	20	0	None	Never	3	3	3	3	3	3	In person,	Email,	Less	Less	None/No program	None,	None	None,
Sweden	Male	Fotboll	Outdoor	Team	Able-bodied	Volunteer	As usual	10	0	25	Official	No	2	2	1	4	2	3	Email, Phone, Social media, In person,	Email, phone, Social media, In person,	4-6 times/week	4-6 times/week	Coach	In person,	As usual/in person,	Partner/family,
Sweden	Male	Fotboll	Outdoor	Team	Able-bodied	Semi-professional	As usual	7	0	22	Official	No	3	3	3	2	3	3	Email, Phone, Social media, In person,	Email, phone, Social media,	Multiple	4-6 times/week	Coach	Email,	As usual/in person,	AthletesPartner/family, Friend (not-Coach), Coach,
Sweden	Male	Fotboll	Outdoor	Team	Able-bodied	Volunteer	As usual	4	0	30	Official	Never	3	3	2	1	3	3	Email,	Email,	Once/week	2-3 times/week	Coach	None,	None	Partner/family, Coach,
Sweden	Male	Fotboll	Outdoor	Team	Able-bodied	Semi-professional	As usual	3	0	20	Bachelor	No	2	2	1	1	2	3	Phone, Social media, In person,	phone, Social media,	Once/day	Once/day	Coach	Existing online videos, Online tools, Own videos,	Online diary,	Coach,
Sweden	Male	Fotboll	Outdoor	Team	Able-bodied	Semi-professional	As usual	23	0	30	Official	Never	3	3	3	1	3	3	In person,	In person,	4-6 times/week	4-6 times/week	Coach	None,	As usual/in person,	Coach,
Sweden	Male	Golf	Outdoor	Individual	Both	Professional	Increased workload	26	400	0	Official	Yes	4	3	4	1	3	3	Email, Online video, Phone, Social media, In person,	Email, Online video, phone, Social media, In person,	Once/week	Once/week	Combination	Email, Existing online videos, Online tools, Own videos,	Online diary,	AthletesFriend (not-Coach),
Sweden	Male	Fotboll	Outdoor	Team	Able-bodied	Semi-professional	As usual	16	0	55	Official	No	3	2	1	2	2	3	Social media, In person,	Social media,	4-6 times/week	2-3 times/week	Own program	None,	None	Coach,
Sweden	Female	Fotboll	Outdoor	Team	Able-bodied	Semi-professional	Lost job	4	0	35	Bachelor	No	4	2	4	1	2	2	Social media, In person,	phone, Social media, In person,	Once/day	4-6 times/week	Coach	None,	None	AthletesPartner/family,
Sweden	Male	Fotboll	Outdoor	Team	Able-bodied	Volunteer	As usual	10	0	26	Official	No	3	4	5	1	3	4	Email, Phone, Social media, In person,	Email, phone, Social media, In person,	4-6 times/week	4-6 times/week	Coach	None,	As usual/in person,	AthletesCoach,
Sweden	Male	Fotboll	Outdoor	Team	Able-bodied	Volunteer	Home office	2	0	15	Certificate	No	2	2	4	1	2	3	Email, Social media, In person,	Email, Social media, In person,	2-3 times/week	2-3 times/week	Coach	None,	Online diary,	Federation, Coach,
Sweden	Male	Fotboll	Outdoor	Team	Able-bodied	Volunteer	As usual	15	3	40	Official	Yes	3	3	2	2	3	4	Social media, In person,	Social media, In person,	2-3 times/week	2-3 times/week	No Change	None,	As usual/in person,	AthletesPartner/family, Friend (not-Coach), Coach,
Sweden	Male	Fotboll	Outdoor	Team	Able-bodied	Volunteer	As usual	5	0	30	None	Never	3	4	5	1	3	3	In person,	In person,	4-6 times/week	2-3 times/week	Coach	None,	As usual/in person,	None,
Sweden	Male	Fotboll	Outdoor	Team	Able-bodied	Volunteer	As usual	10	27	27	Bachelor	No	3	2	2	1	2	3	Social media,	Social media,	4-6 times/week	4-6 times/week	Coach	Email,	Email/Phone,	AthletesFederation, Coach,
Sweden	Male	Fotboll	Outdoor	Team	Able-bodied	Semi-professional	As usual	5	25	0	Official	Yes	3	3	2	2	2	4	Phone, Social media, In person,	phone, Social media, In person,	4-6 times/week	4-6 times/week	Own program	Own videos, None,	As usual/in person,	AthletesFriend (not-Coach), Coach,
Sweden	Female	Fotboll	Outdoor	Team	Able-bodied	Semi-professional	As usual	10	0	35	Official	No	3	3	2	1	2	4	Social media, In person,	Social media, In person,	4-6 times/week	2-3 times/week	Coach	In person,	As usual/in person,	Coach,
Sweden	Male	Fotboll	Outdoor	Team	Able-bodied	Volunteer	As usual	4	0	26	Official	Yes	3	3	2	2	3	3	In person,	In person,	2-3 times/week	2-3 times/week	Coach	Email, Existing online videos, Online tools, Own videos,	Online diary, Email/Phone,	AthletesPartner/family, Coach,
Sweden	Male	Fotboll	Outdoor	Team	Able-bodied	Volunteer	As usual	5	0	25	Official	No	3	2	2	2	2	3	Email, In person,	Email, In person,	Once/week	Once/week	Coach	In person,	As usual/in person,	Partner/family, Coach,
Sweden	Female	Fotboll ungdom	Outdoor	Team	Able-bodied	Volunteer	Home office	6	0	17	None	Never	2	4	5	1	2	2	Email, Social media, In person,	Email, Social media, In person,	2-3 times/week	2-3 times/week	Coach	None,	Email/Phone,	Coach,
Sweden	Male	Fotboll	Outdoor	Team	Able-bodied	Semi-professional	As usual	35	0	23	Official	Yes	2	2	2	2	2	2	Email, Phone, Social media, In person,	Email, phone, Social media, In person,	4-6 times/week	4-6 times/week	Coach	Email, Existing online videos, None,	Email/Phone,	AthletesPartner/family, Coach,
Sweden	Male	Fotboll	Outdoor	Team	Able-bodied	Volunteer	As usual	8	0	20	Certificate	Never	4	4	4	1	3	4	Email, Phone, Social media, In person,	Email, phone, Social media, In person,	4-6 times/week	4-6 times/week	Coach	None,	As usual/in person,	AthletesCoach,
Sweden	Male	Fotboll	Outdoor	Team	Able-bodied	Semi-professional	As usual	9	0	21	Official	No	2	3	2	1	2	4	Phone, Social media, In person,	phone, Social media, In person,	4-6 times/week	4-6 times/week	Other coach/expert	Email,	Email/Phone,	Coach,
Sweden	Male	Fotboll	Outdoor	Team	Able-bodied	Volunteer	As usual	5	0	15	None	Yes	2	2	2	2	3	2	Phone, Social media, In person,	phone, Social media,	2-3 times/week	2-3 times/week	Coach	None,	None	Partner/family, Friend (not-Coach), Coach,
Sweden	Male	Fotboll	Outdoor	Team	Able-bodied	Semi-professional	Furloughed	8	22	1	Official	Yes	2	3	2	4	1	2	Phone, Social media, In person,	Email, phone, Social media, In person,	Multiple	Once/day	Coach	Online tools,	Online diary, Smart technology, Email/Phone,	None,
Sweden	Male	Fotboll	Outdoor	Team	Able-bodied	Volunteer	As usual	7	0	31	Official	No	3	3	4	2	3	4	Email, Phone, In person,	Email, Social media, In person,	4-6 times/week	2-3 times/week	Combination	Email, Existing online videos, Online tools,	None	AthletesFriend (not-Coach), Coach,
Sweden	Male	Fotboll	Outdoor	Team	Able-bodied	Volunteer	As usual	16	0	22	Other	No	4	2	5	2	3	2	Email, Phone, Social media, In person,	Email, phone, Social media, In person,	Once/week	2-3 times/week	Combination	None,	None	AthletesPartner/family, Federation, Coach,
Sweden	Male	Fotboll	Outdoor	Team	Able-bodied	Semi-professional	As usual	3	0	50	None	Yes	2	3	2	2	1	3	Phone, Social media, In person,	phone, Social media, In person,	4-6 times/week	2-3 times/week	Combination	None,	As usual/in person,	AthletesPartner/family,
Sweden	Male	Fotboll	Outdoor	Team	Able-bodied	Volunteer	As usual	6	0	25	Master	No	3	2	2	2	2	3	Phone, Social media,	phone, Social media,	2-3 times/week	2-3 times/week	Coach	Email, Existing online videos,	Email/Phone,	AthletesPartner/family, Federation,
Sweden	Male	Fotboll	Outdoor	Team	Able-bodied	Volunteer	As usual	7	0	16	Official	Yes	2	2	2	2	2	2	Social media, In person,	Social media,	2-3 times/week	2-3 times/week	Combination	None,	Email/Phone,	Partner/family,
Sweden	Male	Fotboll	Outdoor	Team	Able-bodied	Volunteer	As usual	20	0	22	Official	Yes	3	3	4	1	3	3	Social media, In person,	Social media, In person,	4-6 times/week	4-6 times/week	Combination	None,	None	AthletesFederation, Coach,
Sweden	Female	Fotboll	Outdoor	Team	Able-bodied	Volunteer	As usual	15	0	22	Official	No	3	5	4	1	4	4	Phone, Social media, In person,	phone, Social media,	4-6 times/week	4-6 times/week	Coach	Own videos,	None	AthletesPartner/family, Federation,
Sweden	Male	Fotboll	Outdoor	Team	Able-bodied	Semi-professional	As usual	5	0	26	Official	No	4	2	2	1	3	2	Email, Phone, Social media, In person,	Email, phone, Social media, In person,	4-6 times/week	4-6 times/week	Coach	Email,	None	Coach,
Sweden	Male	Fotboll	Outdoor	Team	Able-bodied	Volunteer	As usual	22	0	24	Official	Yes	2	3	2	4	1	4	Online video, Phone, Social media, In person,	Online video, phone, Social media,	4-6 times/week	Once/week	Combination	Online tools,	Email/Phone,	AthletesCoach,
Sweden	Female	Längdskidor	Outdoor	Individual	Able-bodied	Professional	As usual	11	10	0	Bachelor	Yes	3	3	3	1	3	3	Email, Phone, Social media, In person,	Email, Online video, phone, Social media,	4-6 times/week	4-6 times/week	Combination	Email, Online tools,	Online diary, Email/Phone,	AthletesCoach,
Sweden	Male	Fotboll	Outdoor	Team	Able-bodied	Semi-professional	Reduced workload	15	0	7	Official	No	4	3	2	1	4	2	Phone, Social media, In person,	phone, Social media, In person,	2-3 times/week	2-3 times/week	Coach	In person,	As usual/in person,	AthletesCoach,
Sweden	Male	Fotboll	Outdoor	Team	Able-bodied	Semi-professional	As usual	5	5	24	Official	No	2	1	2	2	3	4	Online video, Phone, Social media, In person,	Online video, phone, Social media, In person,	4-6 times/week	Multiple	Coach	Online tools, Own videos,	Email/Phone,	AthletesPartner/family, Coach,
Sweden	Male	Fotboll	Outdoor	Team	Able-bodied	Professional	As usual	0	0	450	Bachelor	No	3	2	2	2	2	4	Email, Phone, Social media, In person,	Email, phone, Social media, In person,	4-6 times/week	2-3 times/week	Combination	Email,	Smart technology, Email/Phone,	AthletesPartner/family, Coach,
Sweden	Male	Fotboll	Outdoor	Team	Able-bodied	Semi-professional	As usual	5	0	25	Official	Yes	3	4	3	1	3	4	Email, Social media, In person,	Email, Social media, In person,	4-6 times/week	2-3 times/week	Coach	In person,	As usual/in person,	Partner/family,
Sweden	Male	Fotboll	Outdoor	Team	Able-bodied	Volunteer	Home office	2	0	45	Master	No	2	3	1	4	3	2	Email, Social media, In person,	Email, Social media, In person,	4-6 times/week	4-6 times/week	Other coach/expert	Email, Existing online videos, Own videos,	Online diary, Email/Phone,	Partner/family, Coach,
Sweden	Male	Fotboll	Outdoor	Team	Able-bodied	Volunteer	As usual	16	0	27	Official	Yes	3	2	3	1	3	2	Email, In person,	Email, In person,	2-3 times/week	2-3 times/week	Coach	Own videos,	As usual/in person,	AthletesPartner/family, Coach,
Sweden	Male	Fotboll	Outdoor	Team	Able-bodied	Professional	Furloughed	16	0	60	Official	No	3	5	3	1	4	3	Social media, In person,	Email, Online video, phone, Social media, In person,	Once/day	4-6 times/week	Combination	Email, Existing online videos, Online tools,	Online diary, Email/Phone,	AthletesCoach,
Sweden	Male	Fotboll	Outdoor	Team	Able-bodied	Volunteer	Other	24	0	21	Official	No	3	3	3	3	2	3	Email, Social media, In person,	Email, Social media, In person,	2-3 times/week	2-3 times/week	Coach	None,	As usual/in person,	Partner/family, Federation,
Sweden	Female	Paracykel/Landsvägscykel	Outdoor	Individual	Both	Semi-professional	Other	7	1	0	Master	Yes	3	1	2	3	1	3	Email, Online video, Phone, Social media, In person,	Email, Online video, phone, Social media,	2-3 times/week	Less	Combination	None,	Email/Phone,	Coach,
Sweden	Male	Cykel	Outdoor	Individual	Able-bodied	Professional	Furloughed	17	13	0	Master	Yes	3	4	3	1	3	4	Email, Online video, Phone, Social media, In person,	Email, Online video, phone, Social media, In person,	Once/week	2-3 times/week	Coach	Existing online videos, Online tools,	Online diary, Email/Phone,	AthletesPartner/family, Coach,
Sweden	Male	Fotboll	Outdoor	Team	Able-bodied	Volunteer	As usual	11	0	40	Official	No	2	3	2	4	3	2	Phone, Social media, In person,	phone, Social media, In person,	4-6 times/week	Once/week	Combination	Existing online videos,	Email/Phone,	AthletesCoach,
Sweden	Male	Bågskytte	Either	Individual	Able-bodied	Volunteer	Home office	1	10	0	None	Yes	2	2	2	2	2	2	Social media, In person,	Email,	Less	Less	Coach	Other	None	Partner/family, Coach,
Sweden	Female	Dans	Indoor	Team	Able-bodied	Semi-professional	Furloughed	1	40	0	Certificate	No	1	1	2	3	3	3	Social media,	Social media,	Once/week	Less	Coach	Social media,	Online/Social media,	Partner/family,
Sweden	Male	Fotboll	Outdoor	Team	Able-bodied	Volunteer	As usual	7	0	25	Official	No	3	2	5	1	2	2	Email, Social media, In person,	Email, Social media, In person,	2-3 times/week	2-3 times/week	Coach	None,	None	AthletesFederation, Coach,
Sweden	Male	Fotball	Outdoor	Team	Able-bodied	Semi-professional	Furloughed	5	0	50	Bachelor	Never	2	3	3	3	2	3	Phone, Social media, In person,	phone, Social media,	4-6 times/week	Once/week	Combination	Email, Existing online videos,	Email/Phone,	None,
Sweden	Male	Bågskytte	Either	Individual	Both	Volunteer	As usual	5	15	0	Official	No	3	3	4	1	3	3	Email, In person,	Email, In person,	2-3 times/week	2-3 times/week	No Change	In person,	As usual/in person,	AthletesCoach,
Sweden	Female	Fotboll	Outdoor	Team	Able-bodied	Volunteer	As usual	12	0	29	Official	No	3	2	3	3	2	2	Email, Social media, In person,	Email, Social media,	4-6 times/week	4-6 times/week	Coach	Email,	Email/Phone,	Coach,
Sweden	Female	Längdskidåkning	Outdoor	Individual	Able-bodied	Professional	As usual	7	24	0	None	No	3	3	2	3	3	4	Phone, Social media, In person,	Online video, phone, Social media, In person,	4-6 times/week	4-6 times/week	Combination	Existing online videos, Online tools, Own videos,	Online diary,	None,
Sweden	Male	golf	Outdoor	Individual	Able-bodied	Professional	Furloughed	25	30	0	Master	Yes	3	3	3	1	4	4	Email, Phone, Social media, In person,	Email, phone, Social media, In person,	2-3 times/week	2-3 times/week	Combination	In person,	Email/Phone,	Federation,
Sweden	Female	Dans	Indoor	Team	Able-bodied	Volunteer	Lost job	6	40	0	Certificate	Never	1	3	2	1	2	3	In person,	Social media,	Once/week	Less	None/No program	Existing online videos,	None	AthletesFederation, Coach,
Sweden	Male	dans	Indoor	Team	Able-bodied	Semi-professional	Lost job	8	40	0	Official	Yes	1	2	2	5	1	2	Phone, Social media, In person,	Online video, phone, Social media,	4-6 times/week	Less	Combination	Existing online videos, Online tools, Own videos,	Email/Phone,	None,
Sweden	Male	Golf	Outdoor	Individual	Able-bodied	Professional	Furloughed	10	200	20	Official	Never	2	4	3	1	3	3	Email, Online video, Phone, Social media, In person,	Email, Online video, phone, Social media, In person,	4-6 times/week	4-6 times/week	Combination	Email, Existing online videos, Own videos,	Email/Phone,	Coach,
Sweden	Male	Golf	Outdoor	Individual	Both	Professional	As usual	22	100	0	Official	Never	3	3	3	1	4	3	Email, Phone, Social media, In person,	Email, phone, Social media, In person,	Once/week	Once/week	Combination	Email, Existing online videos, Online tools, Own videos,	Online diary, Smart technology, Email/Phone,	Coach,
Sweden	Male	Golf	Outdoor	Individual	Able-bodied	Professional	As usual	5	50	0	Certificate	Never	3	3	5	3	3	3	Email, Phone, In person,	Email, phone, In person,	Less	Less	Combination	Email,	Email/Phone,	Federation, Coach,
Sweden	Male	Golf	Outdoor	Individual	Able-bodied	Professional	Home office	21	40	3	Bachelor	Yes	2	2	2	3	2	3	Email, Social media, In person,	Email, Online video, phone, Social media, In person,	4-6 times/week	Once/week	Combination	Email, Own videos,	Online diary, Email/Phone,	Partner/family, Coach,
Sweden	Male	Golf	Outdoor	Individual	Both	Professional	As usual	2	60	0	Official	Yes	4	3	4	2	4	2	Email, In person,	Email, In person,	Less	Less	Coach	In person,	As usual/in person,	Partner/family, Coach,
Sweden	Male	Golf	Outdoor	Individual	Both	Semi-professional	Reduced workload	2	100	10	Official	No	3	3	2	3	3	3	Email, Social media, In person,	Email, Social media, In person,	2-3 times/week	Once/week	Coach	Online tools,	Email/Phone,	AthletesPartner/family,
Sweden	Male	Golf	Outdoor	Individual	Able-bodied	Professional	Increased workload	5	100	0	Official	Yes	5	5	5	2	3	4	Email, Phone, Social media, In person,	Email, phone, Social media, In person,	Once/day	Once/day	Coach	Email, Existing online videos,	As usual/in person,	AthletesFriend (not-Coach), Federation, Coach,
Sweden	Male	Golf	Outdoor	Individual	Both	Professional	As usual	29	600	0	Official	No	2	3	3	3	2	3	In person,	In person,	Once/day	Once/day	Coach	None,	Smart technology,	Coach,
Sweden	Male	Golf	Outdoor	Individual	Able-bodied	Professional	Reduced workload	30	100	0	Official	Yes	4	2	4	1	4	3	Email, Phone, In person,	Email, phone, In person,	2-3 times/week	2-3 times/week	Combination	Email,	As usual/in person,	Friend (not-Coach),
Sweden	Male	Golf	Outdoor	Individual	Able-bodied	Professional	As usual	12	200	0	Official	Yes	5	4	3	1	5	3	Email, Online video, Phone, Social media, In person,	Email, Online video, phone, Social media, In person,	Multiple	Multiple	Coach	Online tools, Own videos,	Online diary, Email/Phone,	Partner/family,
Sweden	Male	Golf	Outdoor	Individual	Able-bodied	Professional	Other	19	0	0	Official	Yes	1	1	1	4	3	3	In person,	In person,	Once/week	Once/week	None/No program	None,	None	Partner/family,
Sweden	Male	Golf	Outdoor	Individual	Both	Professional	As usual	26	100	20	Bachelor	No	3	5	5	1	5	3	Email, Phone, Social media, In person,	Email, Online video, phone, Social media, In person,	4-6 times/week	4-6 times/week	Own program	Email, Existing online videos, Online tools, Own videos,	Online diary,	Partner/family,
Sweden	Male	Fotboll	Outdoor	Team	Able-bodied	Volunteer	As usual	9	0	25	Certificate	No	3	3	3	1	3	3	Phone, Social media, In person,	phone, Social media, In person,	4-6 times/week	4-6 times/week	No Change	Existing online videos,	None	Partner/family, Federation, Coach,
Sweden	Female	Dans	Indoor	Team	Able-bodied	Semi-professional	Lost job	30	230	0	Certificate	Yes	1	1	1	5	1	1	Email, Social media, In person,	Email, Social media,	2-3 times/week	Less	Own program	None,	None	AthletesFederation,
Sweden	Female	Golf	Outdoor	Individual	Para	Professional	Other	32	400	0	Bachelor	Yes	3	3	3	2	4	3	Email, Phone, Social media, In person,	Email, phone, Social media, In person,	2-3 times/week	2-3 times/week	Combination	Other	None	AthletesFederation, Coach,
Sweden	Male	Golf	Outdoor	Individual	Both	Professional	As usual	30	500	0	Official	Yes	5	5	5	1	4	5	In person,	Email,	Once/week	Once/week	Coach	None,	None	Federation,
Sweden	Male	Golf	Outdoor	Individual	Able-bodied	Professional	As usual	40	200	0	Official	Never	4	4	4	5	4	4	In person,	In person,	Less	Less	Own program	In person,	None	Athletes
Sweden	Male	Golf	Outdoor	Individual	Both	Professional	As usual	32	225	5	Official	Never	3	2	4	1	4	2	Email, Social media,	Email, Social media,	Once/week	Once/week	Combination	Email, Existing online videos, Online tools,	Email/Phone,	AthletesFederation, Coach,
Sweden	Male	Golf	Outdoor	Individual	Both	Professional	As usual	10	200	0	Official	Yes	4	4	2	2	3	3	Email, Phone, Social media, In person,	Email, phone, Social media, In person,	2-3 times/week	2-3 times/week	Combination	In person,	Email/Phone,	Coach,
Sweden	Female	Golf	Outdoor	Individual	Able-bodied	Professional	Increased workload	35	500	20	Official	Yes	4	4	2	3	3	3	other,	other,	2-3 times/week	2-3 times/week	Combination	Multiple	Email/Phone,	None,
Sweden	Male	Golf	Outdoor	Individual	Able-bodied	Professional	As usual	27	60	0	Official	Never	3	3	2	3	2	3	Email, Social media,	Email, Social media,	Once/week	Once/week	Combination	Other	Online diary,	Coach,
Sweden	Male	Golf	Outdoor	Individual	Both	Professional	As usual	35	0	0	Official	No	4	4	3	3	4	3	Email, Phone, Social media, In person,	Email, phone, Social media, In person,	Once/week	Once/week	Combination	Email, Own videos,	Email/Phone,	Partner/family, Coach,
Sweden	Female	Golf	Outdoor	Individual	Able-bodied	Professional	As usual	28	500	0	Official	Yes	4	4	5	2	4	5	Email, Social media,	Email, Social media,	Less	Less	Own program	Email,	Email/Phone,	AthletesPartner/family, Coach,
Sweden	Male	Golf	Outdoor	Individual	Able-bodied	Professional	As usual	30	50	0	Official	Yes	5	3	4	1	4	3	Email, Phone, Social media,	Email, phone, Social media, In person,	Less	Less	Combination	Email, Existing online videos, Online tools,	Smart technology,	AthletesPartner/family, Friend (not-Coach), Federation, Coach,
Sweden	Male	Golf	Outdoor	Individual	Able-bodied	Professional	As usual	20	300	0	Official	Yes	4	3	2	1	3	3	Email, Online video, In person,	Email, Online video, phone, Social media, In person,	Multiple	4-6 times/week	Combination	Email, Existing online videos, Own videos,	Online diary, Email/Phone,	Partner/family,
Sweden	Male	Golf	Outdoor	Individual	Able-bodied	Professional	As usual	12	200	0	Official	No	3	3	2	4	5	4	Phone, In person,	phone, In person,	2-3 times/week	2-3 times/week	Combination	None,	Email/Phone,	None,
Sweden	Male	Skeleton	Outdoor	Individual	Able-bodied	Volunteer	As usual	5	8	0	None	Yes	3	3	2	4	2	3	Social media,	Social media,	Once/day	4-6 times/week	Coach	Email, Existing online videos,	Email/Phone,	Coach,
Sweden	Male	Golf	Outdoor	Individual	Able-bodied	Professional	As usual	10	200	0	Official	Never	3	3	2	3	3	3	Email, Online video, Phone, Social media, In person,	Email, Online video, phone, Social media, In person,	Multiple	Multiple	Combination	None,	Email/Phone,	Athletes
Sweden	Female	Golf	Outdoor	Individual	Both	Professional	As usual	20	100	0	Master	Yes	5	5	5	1	5	5	Email, Phone, Social media,	Email, phone, Social media, In person,	Once/week	Once/week	Combination	Email,	As usual/in person,	Partner/family,
Sweden	Male	Golf	Outdoor	Individual	Able-bodied	Professional	As usual	20	500	0	Official	Yes	4	4	3	2	4	4	Email, Social media, In person,	Email, Social media, In person,	2-3 times/week	2-3 times/week	Combination	Email, Existing online videos,	Online diary, Email/Phone,	AthletesPartner/family, Coach,
Sweden	Male	Rodel	Outdoor	Individual	Able-bodied	Semi-professional	Home office	8	10	0	Past athlete	Yes	2	1	3	1	2	3	Email, Online video, Phone, Social media, In person,	Email, Online video, phone, Social media, In person,	Once/week	Once/week	Other coach/expert	None,	Online diary,	AthletesPartner/family,
Sweden	Male	Golf	Outdoor	Individual	Able-bodied	Professional	As usual	9	400	0	Official	Never	3	3	3	1	5	4	Email, Phone, Social media, In person,	Email, phone, Social media, In person,	Less	Less	Own program	Email,	Email/Phone,	Partner/family,
Sweden	Male	Fotboll	Outdoor	Team	Able-bodied	Volunteer	As usual	14	0	22	PhD	Never	2	2	2	2	2	3	Email, Phone, Social media, In person,	Email, phone, Social media, In person,	4-6 times/week	4-6 times/week	Coach	Email,	Smart technology, Email/Phone,	AthletesCoach,
Sweden	Male	Golf	Outdoor	Individual	Able-bodied	Professional	As usual	20	100	0	Official	No	3	2	2	4	3	2	Email, In person,	Email,	Less	Less	Coach	Email,	Email/Phone,	None,
Sweden	Female	Fotboll	Outdoor	Team	Able-bodied	Volunteer	As usual	16	0	50	Certificate	No	2	1	2	4	3	3	Social media, In person,	Social media,	Once/week	Less	None/No program	None,	None	None,
Sweden	Male	Bågskytte	Either	Individual	Able-bodied	Volunteer	Other	4	10	0	Certificate	No	2	3	2	1	2	3	Social media, In person,	Online video, Social media, In person,	Once/week	Once/week	Own program	None,	Email/Phone,	AthletesCoach,
Sweden	Male	Bågskytte, Mental träning	Either	Individual	Both	Volunteer	Home office	45	8	0	Official	Yes	2	2	2	2	3	2	Email, Online video, Social media, In person,	Social media, In person,	Once/day	2-3 times/week	Combination	Email, Existing online videos,	Email/Phone,	AthletesCoach,
Sweden	Male	Landsvägscykling (några få i längdskidor men mina svar kommer enbart beröra cykel)	Outdoor	Individual	Able-bodied	Professional	Home office	10	15	0	None	Yes	3	3	2	2	3	3	Email, Online video, Phone, Social media, In person,	Email, Online video, phone, Social media,	2-3 times/week	Once/week	Coach	Online tools,	Online diary, Smart technology,	AthletesCoach,
Sweden	Male	Längdskidåkning	Outdoor	Individual	Able-bodied	Professional	Home office	11	32	0	Bachelor	No	3	2	3	2	3	3	Email, Phone, Social media, In person,	Email, Online video, phone, Social media,	4-6 times/week	4-6 times/week	Coach	Email, Online tools,	Online diary, Email/Phone,	AthletesFederation, Coach,
Sweden	Male	Skidskytte	Outdoor	Individual	Able-bodied	Professional	As usual	12	12	0	Official	Yes	3	3	3	1	3	3	Email, Online video, Phone, Social media, In person,	Email, Online video, phone, Social media, In person,	4-6 times/week	4-6 times/week	Coach	In person,	Online diary, Email/Phone,	Partner/family, Coach,
Sweden	Male	Längdskidor	Outdoor	Individual	Able-bodied	Semi-professional	As usual	4	17	0	Master	Yes	3	3	2	3	2	3	Phone, In person,	Online video, phone,	Multiple	2-3 times/week	Combination	Online tools,	Online diary,	Coach,
Sweden	Male	Ridsport, hoppning	Either	Mix/Unclear	Both	Semi-professional	As usual	25	50	0	Official	Yes	4	3	3	1	4	4	Phone, Social media, In person,	phone, Social media, In person,	2-3 times/week	Once/week	Combination	Online tools, None,	Email/Phone,	AthletesPartner/family, Federation, Coach,
Sweden	Male	Vaultige / Hästträning	Either	Individual	Able-bodied	Semi-professional	As usual	30	20	20	Official	Yes	3	3	2	1	3	3	Online video, In person,	Online video, In person,	2-3 times/week	2-3 times/week	Combination	None,	None	None,
Sweden	Female	Ridning	Either	Individual	Both	Semi-professional	Other	35	50	0	Master	Yes	3	1	3	2	3	3	In person,	Online video, phone,	Multiple	Once/day	Combination	Existing online videos, Online tools, Own videos,	Online diary, Email/Phone,	AthletesCoach,
Sweden	Female	Fälttävlan HOppning	Outdoor	Mix/Unclear	Able-bodied	Semi-professional	As usual	13	30	30	Official	Yes	2	2	2	4	2	3	Email, Online video, Phone, Social media, In person,	Email, Online video, phone, Social media, In person,	4-6 times/week	4-6 times/week	Combination	Email, Existing online videos, Online tools, Own videos,	Online diary, Smart technology, Email/Phone,	None,
Sweden	Female	Ridsport	Either	Individual	Able-bodied	Professional	Home office	20	13	0	Official	No	5	3	2	3	3	3	Social media,	Social media,	Once/week	Once/week	Own program	None,	Email/Phone,	Partner/family,
Sweden	Female	Ridsport, dressyr	Either	Individual	Able-bodied	Semi-professional	As usual	45	15	0	Official	No	4	3	4	1	3	4	Phone, Social media, In person,	phone, Social media, In person,	Once/week	Once/week	Combination	None,	As usual/in person,	AthletesPartner/family, Federation, Coach,
Sweden	Female	Ridsport Hoppning	Either	Mix/Unclear	Able-bodied	Semi-professional	As usual	29	50	5	Official	Yes	4	2	4	2	2	3	In person,	In person,	2-3 times/week	2-3 times/week	Combination	None,	As usual/in person,	Coach,
Sweden	Female	Ridsport/dressyr	Either	Individual	Able-bodied	Semi-professional	As usual	25	40	0	Official	No	4	3	4	2	4	3	Email, Online video, Phone, Social media, In person,	Email, Online video, phone, Social media, In person,	Once/week	Once/week	Combination	None,	Email/Phone,	AthletesCoach,
Sweden	Female	Hästhoppning	Either	Mix/Unclear	Able-bodied	Semi-professional	As usual	12	25	0	Official	Never	4	3	4	1	4	3	Email, Phone, Social media, In person,	Email, phone, Social media, In person,	4-6 times/week	4-6 times/week	Combination	None,	Email/Phone,	None,
Sweden	Male	Fälttävlan	Outdoor	Individual	Able-bodied	Semi-professional	As usual	30	30	0	Official	No	4	3	3	1	3	3	Online video,	Online video,	Less	Less	Own program	In person,	As usual/in person,	Athletes
Sweden	Female	Körning	Either	Individual	Para	Semi-professional	As usual	10	10	0	Other	Yes	3	2	3	3	3	2	Phone, Social media, In person,	Online video, phone, Social media,	Once/week	Once/week	Combination	Online tools,	Email/Phone,	Friend (not-Coach), Federation, Coach,
Sweden	Female	Hästsport	Either	Individual	Able-bodied	Semi-professional	As usual	35	10	0	Official	Yes	2	3	3	3	3	4	Phone, Social media, In person,	phone, Social media, In person,	2-3 times/week	2-3 times/week	Own program	Other	Email/Phone,	Athletes
Sweden	Female	Ridsport, dressyr	Either	Individual	Able-bodied	Professional	As usual	20	50	0	Official	Never	4	3	4	1	3	4	In person,	In person,	Once/week	Once/week	Own program	None,	As usual/in person,	None,
Sweden	Female	Hoppning	Either	Mix/Unclear	Able-bodied	Professional	Lost job	30	40	0	Official	Yes	2	2	1	4	2	4	Social media,	Social media,	Once/week	Less	Combination	None,	Email/Phone,	None,
Sweden	Male	Fotboll	Outdoor	Team	Able-bodied	Volunteer	As usual	4	0	25	Official	No	3	3	3	1	3	3	Email, Social media, In person,	Email, Social media, In person,	4-6 times/week	4-6 times/week	Coach	None,	Email/Phone,	AthletesPartner/family, Coach,
Sweden	Female	Ridsport	Either	Individual	Both	Semi-professional	As usual	40	8	3	Master	Never	3	3	3	1	3	3	Phone, Social media, In person,	phone, Social media, In person,	4-6 times/week	4-6 times/week	Combination	None,	Email/Phone,	None,
Sweden	Female	Ridsport, hopptränare	Either	Mix/Unclear	Able-bodied	Professional	Other	29	32	0	Official	No	3	2	3	4	2	3	Social media, In person,	Social media, In person,	4-6 times/week	4-6 times/week	Combination	Email,	Online diary, Email/Phone,	AthletesPartner/family,
Sweden	Male	Hästhoppning	Either	Mix/Unclear	Able-bodied	Professional	As usual	45	60	0	Official	Never	5	2	4	1	5	5	Phone, Social media, In person,	phone, Social media, In person,	2-3 times/week	2-3 times/week	Combination	Online tools,	Email/Phone,	AthletesFriend (not-Coach),
Sweden	Female	Ridsport dressyr	Either	Individual	Able-bodied	Semi-professional	As usual	35	15	0	Official	Yes	4	3	4	1	3	4	Phone, In person,	Online video, phone, In person,	Less	Once/week	Combination	In person,	As usual/in person,	Athletes
Sweden	Female	Ridsport	Either	Individual	Able-bodied	Professional	Increased workload	40	50	0	Bachelor	Never	2	3	2	4	2	3	Email, Phone, Social media, In person,	Email, Online video, phone, Social media, In person,	Once/week	Once/week	Combination	Online tools,	Email/Phone,	Athletes
Sweden	Male	Ridsport	Either	Individual	Able-bodied	Professional	As usual	25	100	0	Official	Yes	3	2	2	3	3	4	Email, Phone, Social media, In person,	Email, phone, Social media, In person,	Once/week	Once/week	Combination	None,	Email/Phone,	Friend (not-Coach),
Sweden	Female	Ridsport, Dressyr	Either	Individual	Able-bodied	Professional	Home office	30	30	0	Official	No	3	3	5	1	3	3	In person,	Email, Social media, In person,	Once/week	Less	Combination	Email,	Email/Phone,	AthletesFederation, Coach,
Sweden	Female	Hoppning/ fälttävlan	Outdoor	Mix/Unclear	Both	Professional	Home office	15	50	0	Official	Yes	4	3	4	2	3	4	Email, Online video, Phone, Social media, In person,	Email, Online video, phone, Social media, In person,	2-3 times/week	4-6 times/week	Combination	Existing online videos, Own videos,	Email/Phone,	AthletesFriend (not-Coach), Coach,
Sweden	Female	Ridsport dressyr	Either	Individual	Both	Professional	Increased workload	30	31	48	Official	Never	5	5	5	1	5	5	Email, Phone, Social media, In person,	Email, phone, Social media, In person,	Less	Once/week	Combination	None,	Email/Phone,	Athletes
Sweden	Male	Fotboll	Outdoor	Team	Able-bodied	Volunteer	As usual	5	0	26	Official	No	4	4	4	3	2	4	Email, Social media, In person,	Email, Social media, In person,	Less	Less	Coach	None,	As usual/in person,	Coach,
Sweden	Female	Fotboll	Outdoor	Team	Able-bodied	Volunteer	As usual	7	0	15	Certificate	Never	3	3	2	1	3	3	Email, Social media, In person,	Email, Social media, In person,	2-3 times/week	2-3 times/week	No Change	None,	As usual/in person,	AthletesPartner/family, Friend (not-Coach), Coach,
Sweden	Female	Hästsport	Either	Individual	Able-bodied	Professional	Home office	15	25	0	Official	Yes	3	2	4	3	3	4	Email, Online video, Social media, In person,	Email, Online video, Social media,	Less	Less	Combination	Online tools,	Email/Phone,	AthletesFriend (not-Coach), Coach,
Sweden	Male	Golf	Outdoor	Individual	Able-bodied	Professional	Increased workload	25	150	0	Official	Yes	3	3	2	1	2	5	Email, Social media, In person,	Social media, In person,	2-3 times/week	2-3 times/week	Combination	Own videos,	Email/Phone,	Partner/family, Federation,
Sweden	Female	Längdskidor	Outdoor	Individual	Able-bodied	Professional	Home office	25	30	0	Bachelor	No	2	2	2	3	2	3	Email, Phone, Social media, In person,	Email, Online video, phone, Social media, In person,	Once/day	4-6 times/week	Combination	Email, Online tools,	Online diary, Email/Phone,	AthletesPartner/family, Federation, Coach,
Sweden	Male	Bågskytte	Either	Individual	Able-bodied	Volunteer	As usual	3	5	0	None	No	3	3	2	5	2	2	Email, Social media,	Email, Social media,	Less	Once/week	Own program	None,	Email/Phone,	Coach,
Sweden	Male	Hockey	Either	Team	Able-bodied	Professional	Furloughed	10		1	Official	Yes	4	4	4	1	3	3	In person,	In person,	Multiple	4-6 times/week	Other coach/expert	None,	Smart technology,	Federation, Coach,
